# Supplementary material for: Ultra-low extracorporeal volume microfluidic leukapheresis is safe and effective in a rat model
Source: Nat Commun. 2025 Feb 24;16:1930. doi: 10.1038/s41467-025-57003-5 (PMC11850925; doi:10.1038/s41467-025-57003-5)
Supplement: Supplementary file 7 — Source Data [file 41467_2025_57003_MOESM7_ESM.zip]

Archive with 104 entries (94 files):
- 7-Source Data/
- 7-Source Data/Figure 1/
- 7-Source Data/Figure 1/Fig 1a - Age_Wt.xlsx
- 7-Source Data/Figure 1/Fig 1a - Stacked Percentages of Demographics.xlsx
- 7-Source Data/Figure 1/Fig 1b - Leukemia type.xlsx
- 7-Source Data/Figure 1/Fig 1c - Stacked Percentages of Characteristics.xlsx
- 7-Source Data/Figure 1/Fig 1d - Pheresis Duration.xlsx
- 7-Source Data/Figure 1/Fig 1d - Times to 1st Pheresis.xlsx
- 7-Source Data/Figure 1/Fig 1e - Stacked Percentages of Blood Product Use.xlsx
- 7-Source Data/Figure 1/Fig 1f - Stacked Percentages of Complications.xlsx
- 7-Source Data/Figure 1/Fig 1g,h,i - Normalized BP-Expanded Numbers.xlsx
- 7-Source Data/Figure 1/Fig 1j - Trendlines of CBC.xlsx
- 7-Source Data/Figure 1/Fig 1k - Final Percent of Baseline During Pheresis.xlsx
- 7-Source Data/Figure 1/Fig 1k - Lowest Percent of Baseline During Pheresis.xlsx
- 7-Source Data/Figure 1/Fig 1l - Summary of Pheresis Procedures.xlsx
- 7-Source Data/Figure 2/
- 7-Source Data/Figure 2/Fig 2d - Collection efficiency (CE)-wbc, rbc, plt only.xlsx
- 7-Source Data/Figure 2/Fig 2e - CE-WBC Subs.xlsx
- 7-Source Data/Figure 2/Fig 2f - Concentration Ratio (CR)-wbc, rbc, plt only.xlsx
- 7-Source Data/Figure 2/Fig 2g - CR-WBC Subs.xlsx
- 7-Source Data/Figure 2/Fig 2i - Concentration Ratio (CR)-MV411.xlsx
- 7-Source Data/Figure 2/Fig 2j - Collection Efficiency (CE)-MV411.xlsx
- 7-Source Data/Figure 3/
- 7-Source Data/Figure 3/Fig 3c - Collection Efficiency (CE)-wbc, rbc, plt only.xlsx
- 7-Source Data/Figure 3/Fig 3d - CE-WBC Subs.xlsx
- 7-Source Data/Figure 3/Fig 3e - Concentration Ratio (CR)-wbc, rbc, plt only.xlsx
- 7-Source Data/Figure 3/Fig 3f - CR-WBC Subs.xlsx
- 7-Source Data/Figure 4/
- 7-Source Data/Figure 4/Fig 4c - MAPtrendRAW.xlsx
- 7-Source Data/Figure 4/Fig 4c - Time vs Flow.xlsx
- 7-Source Data/Figure 4/Fig 4d - eTBV processed.xlsx
- 7-Source Data/Figure 4/Fig 4d - Mean Flow Rate.xlsx
- 7-Source Data/Figure 4/Fig 4e - Fluid Given During Run.xlsx
- 7-Source Data/Figure 4/Fig 4e - Total Blood Removed.xlsx
- 7-Source Data/Figure 4/Fig 4f - WBC CIF vs Sham.xlsx
- 7-Source Data/Figure 4/Fig 4g - RBC CIF vs Sham.xlsx
- 7-Source Data/Figure 4/Fig 4h - PLT CIF vs Sham.xlsx
- 7-Source Data/Figure 4/Fig 4i - WBCSubtype CIF and SHAM.xlsx
- 7-Source Data/Figure 4/Fig 4j - Concentration Ratio.xlsx
- 7-Source Data/Figure 4/Fig 4k - Overall collection efficiency.xlsx
- 7-Source Data/Figure 4/Fig 4l - Combo PLT-RBC and WBC-RBC ratio.xlsx
- 7-Source Data/Figure 5/
- 7-Source Data/Figure 5/Fig 5a - PF Ratio.xlsx
- 7-Source Data/Figure 5/Fig 5b - Lactate.xlsx
- 7-Source Data/Figure 5/Fig 5d - BUN.xlsx
- 7-Source Data/Figure 5/Fig 5e - Creatinine.xlsx
- 7-Source Data/Figure 5/Fig 5g - ALT.xlsx
- 7-Source Data/Figure 5/Fig 5g - AST.xlsx
- 7-Source Data/Figure 5/Fig 5h - Direct Bili.xlsx
- 7-Source Data/Figure 5/Fig 5h - Total Bili.xlsx
- 7-Source Data/Figure 5/Fig 5j - LDH.xlsx
- 7-Source Data/Figure 5/Fig 5k - Potassium.xlsx
- 7-Source Data/Figure 5/Fig 5m - Rat VWF.xlsx
- 7-Source Data/Figure 5/Fig 5n - Fibrinogen.xlsx
- 7-Source Data/Figure 5/Fig 5o - TAT.xlsx
- 7-Source Data/Figure 6/
- 7-Source Data/Figure 6/Fig 6a - EGF.xlsx
- 7-Source Data/Figure 6/Fig 6aa - VEGF.xlsx
- 7-Source Data/Figure 6/Fig 6b - Eotaxin.xlsx
- 7-Source Data/Figure 6/Fig 6bb - TF.xlsx
- 7-Source Data/Figure 6/Fig 6c - Fractalkine_CX3CL1.xlsx
- 7-Source Data/Figure 6/Fig 6cc - Nucleosome (AU).xlsx
- 7-Source Data/Figure 6/Fig 6d - G-CSF.xlsx
- 7-Source Data/Figure 6/Fig 6dd - PLA.xlsx
- 7-Source Data/Figure 6/Fig 6e - GM-CSF.xlsx
- 7-Source Data/Figure 6/Fig 6f - GRO_KC.xlsx
- 7-Source Data/Figure 6/Fig 6g - IFNg.xlsx
- 7-Source Data/Figure 6/Fig 6h - IL-1a.xlsx
- 7-Source Data/Figure 6/Fig 6i - IL-1b.xlsx
- 7-Source Data/Figure 6/Fig 6j - IL-2.xlsx
- 7-Source Data/Figure 6/Fig 6k - IL-4.xlsx
- 7-Source Data/Figure 6/Fig 6l - IL-5.xlsx
- 7-Source Data/Figure 6/Fig 6m - IL-6.xlsx
- 7-Source Data/Figure 6/Fig 6n - IL-10.xlsx
- 7-Source Data/Figure 6/Fig 6o - IL-12p70.xlsx
- 7-Source Data/Figure 6/Fig 6p - IL-13.xlsx
- 7-Source Data/Figure 6/Fig 6q - IL-17A.xlsx
- 7-Source Data/Figure 6/Fig 6r - IL-18.xlsx
- 7-Source Data/Figure 6/Fig 6s - IP-10.xlsx
- 7-Source Data/Figure 6/Fig 6t - Leptin.xlsx
- 7-Source Data/Figure 6/Fig 6u - LIX_CXCL5.xlsx
- 7-Source Data/Figure 6/Fig 6v - MCP-1.xlsx
- 7-Source Data/Figure 6/Fig 6w - MIP-1a.xlsx
- 7-Source Data/Figure 6/Fig 6x - MIP-2.xlsx
- 7-Source Data/Figure 6/Fig 6y - RANTES_CCL5.xlsx
- 7-Source Data/Figure 6/Fig 6z - TNFa.xlsx
- 7-Source Data/SI Fig 2/
- 7-Source Data/SI Fig 2/SI Fig 2a - WBC-By Design.xlsx
- 7-Source Data/SI Fig 2/SI Fig 2b - RBC-By Design.xlsx
- 7-Source Data/SI Fig 2/SI Fig 2c - PLT-By Design.xlsx
- 7-Source Data/SI Fig 2/SI Fig 2d - PMN By Design.xlsx
- 7-Source Data/SI Fig 2/SI Fig 2e - LYM By Design.xlsx
- 7-Source Data/SI Fig 2/SI Fig 2f - MON By Design.xlsx
- 7-Source Data/SI Fig 2/SI Fig 2g - EOS By Design.xlsx
- 7-Source Data/SI Fig 2/SI Fig 2h - BAS By Design.xlsx
- 7-Source Data/SI Fig 2/SI Fig 2i - MV411 By Design.xlsx
- 7-Source Data/SI Fig 5/
- 7-Source Data/SI Fig 5/SI Fig 5a - Initial Cell Counts.xlsx
- 7-Source Data/SI Fig 5/SI Fig 5b - Total Given vs Final Cell%.xlsx
- 7-Source Data/SI Fig 5/SI Fig 5b - Total Removed vs Final Cell%.xlsx
- 7-Source Data/SI Fig 5/SI Fig 5c - Concentration Ratios.xlsx
- 7-Source Data/SI Fig 5/SI Fig 5d - SubType Concentration Ratios.xlsx
- 7-Source Data/SI Table 2/
- 7-Source Data/SI Table 2/Evaluating relationships between CBC, Fluids, Group and Wt.xlsx
