# Supplementary material for: Ultra-low extracorporeal volume microfluidic leukapheresis is safe and effective in a rat model
Source: Nat Commun. 2025 Feb 24;16:1930. doi: 10.1038/s41467-025-57003-5 (PMC11850925; doi:10.1038/s41467-025-57003-5)
Supplement: Supplementary file 7 — Source Data [file 41467_2025_57003_MOESM7_ESM.zip › 7-Source Data/Figure 1/Fig 1a - Age_Wt.xlsx]

## Sheet: Age_Wt
Age (yr)	Weight (kg)
15.2	49.2
12.6	31.9		*Rows 4, 10, 15, 29, 42 are repeat leukapheresis procedures (from the same admission) in patients already represented by their preceding rows.
12.6*	31.9*
11.3	31.9
13.3	61.6
10.4	63.8
12.3	45.4
11.1	60.4
11.1*	60.4*
6.3	31.5
8.8	24.7
14.5	49.7
3.9	14.3
3.9*	14.3*
14.8	54
10.4	38.4
0.6	9
13.2	58
4	16.9
16.3	81.6
0.8	9.3
12.8	55.4
1.5	11.35
9.9	84.5
10.2	30.8
11.7	71.6
8.2	31.5
8.2*	31.5*
4.8	35.4
6.9	34
19	97.3
12.5	46.9
9.2	48.3
18.3	88.9
3.3	16.5
3.1	14.5
11	49.4
10.8	27.1
9.6	36.6
12	61.5
12*	61.5*
13.8	56.5
14.8	102.1
