# Supplementary material for: Ultra-low extracorporeal volume microfluidic leukapheresis is safe and effective in a rat model
Source: Nat Commun. 2025 Feb 24;16:1930. doi: 10.1038/s41467-025-57003-5 (PMC11850925; doi:10.1038/s41467-025-57003-5)
Supplement: Supplementary file 7 — Source Data [file 41467_2025_57003_MOESM7_ESM.zip › 7-Source Data/Figure 1/Fig 1a - Stacked Percentages of Demographics.xlsx]

## Sheet: Demographic numbers
	1	2	3	4			Key
Ethnicity (No. of patients)	23	14					Gender 1=female 2=male
Race (No. of patients)	1	5	21	10			Race 1=asian 2=black 3=hispanic white 4=Caucasian
Gender (No. of patients)	12	25					Ethnicity 1=hispanic 2=non-hispanic
