# Supplementary material for: Ultra-low extracorporeal volume microfluidic leukapheresis is safe and effective in a rat model
Source: Nat Commun. 2025 Feb 24;16:1930. doi: 10.1038/s41467-025-57003-5 (PMC11850925; doi:10.1038/s41467-025-57003-5)
Supplement: Supplementary file 7 — Source Data [file 41467_2025_57003_MOESM7_ESM.zip › 7-Source Data/Figure 1/Fig 1b - Leukemia type.xlsx]

## Sheet: Leukemia type
Pre-B / B-cell ALL	17
T-cell ALL	17
AML	9
