# Supplementary material for: Ultra-low extracorporeal volume microfluidic leukapheresis is safe and effective in a rat model
Source: Nat Commun. 2025 Feb 24;16:1930. doi: 10.1038/s41467-025-57003-5 (PMC11850925; doi:10.1038/s41467-025-57003-5)
Supplement: Supplementary file 7 — Source Data [file 41467_2025_57003_MOESM7_ESM.zip › 7-Source Data/Figure 1/Fig 1c - Stacked Percentages of Characteristics.xlsx]

## Sheet: Characteristics
	Yes	No
Single Leukapheresis (No. of procedures)	38	5
Symptomatic Hyperleukocytosis (No. of procedures)	23	20
Tumor Lysis Syndrome (No. of procedures)	16	27
