# Supplementary material for: Ultra-low extracorporeal volume microfluidic leukapheresis is safe and effective in a rat model
Source: Nat Commun. 2025 Feb 24;16:1930. doi: 10.1038/s41467-025-57003-5 (PMC11850925; doi:10.1038/s41467-025-57003-5)
Supplement: Supplementary file 7 — Source Data [file 41467_2025_57003_MOESM7_ESM.zip › 7-Source Data/Figure 1/Fig 1d - Pheresis Duration.xlsx]

## Sheet: Pheresis Duration
Treatment Time (min)
160
349
272
293
272
220
210
330
312
340
220
230
150
295
265
128
281
330
335
150
215
125
330
315
285
400
112
253
360
277
329
181
370
260
325
350
369
285
135
329
139
193
665
