# Supplementary material for: Ultra-low extracorporeal volume microfluidic leukapheresis is safe and effective in a rat model
Source: Nat Commun. 2025 Feb 24;16:1930. doi: 10.1038/s41467-025-57003-5 (PMC11850925; doi:10.1038/s41467-025-57003-5)
Supplement: Supplementary file 7 — Source Data [file 41467_2025_57003_MOESM7_ESM.zip › 7-Source Data/Figure 1/Fig 1d - Times to 1st Pheresis.xlsx]

## Sheet: Times to 1st Pheresis
ED (min)	PICU (min)	CVL (min)
517	224	120			Rows 4, 10, 15, 29, 42 are repeat leukapheresis procedures in patients already represented by their preceding rows.
561	281	120
					Row 31 was not initially admitted to the PICU for centrifugation leukapheresis, but was later leukapheresed via centrifugation after medical management failed. Time from ED was kept to show due to the presence of hyperleukocytosis necessitating medical management.
562	368	255
545	388	161			Row 41 did not go through the ED.
492	340	75
944	733	127
1027	811	135
1142	522	96
839	692	225
398	195	766
834	464	77
909	390	185
1200	979	677
3227	1853	207
568	366	111
1436	1245	277
2083	496	160
489	334	19
2360	1030	230
993	750	75
1690	684	42
1231	1155	278
531	224	46
1068	584	150
543	254	73
5425		147
1104	832	387
401	327	87
852	505	184
	477	88
1287	953	125
1233	1017	70
722	503	251
1761	1589	445
714	542	23
	464	61
1729	1307	240
1663	1295	96
