# Supplementary material for: Ultra-low extracorporeal volume microfluidic leukapheresis is safe and effective in a rat model
Source: Nat Commun. 2025 Feb 24;16:1930. doi: 10.1038/s41467-025-57003-5 (PMC11850925; doi:10.1038/s41467-025-57003-5)
Supplement: Supplementary file 7 — Source Data [file 41467_2025_57003_MOESM7_ESM.zip › 7-Source Data/Figure 1/Fig 1g,h,i - Normalized BP-Expanded Numbers.xlsx]

## Sheet: Normalized BP-Expanded Numbers
Time (min)	SBP	SBP	SBP	SBP	SBP	SBP	SBP	SBP	SBP	SBP	SBP	SBP	SBP	SBP	SBP	SBP	SBP	SBP	SBP	SBP	SBP	SBP	SBP	SBP	SBP	SBP	SBP	SBP	SBP	SBP	SBP	SBP	SBP	SBP	SBP	SBP	SBP	SBP	SBP	SBP	SBP	SBP	SBP	DBP	DBP	DBP	DBP	DBP	DBP
-15	100																																											100
31	94.4882																																											89.8551
123	90.5512																																											66.6667
160	92.9134																																											75.3623
-9		100																																											100
50		93.4783																																											108
126		104.348																																											116
180		100																																											120
225		103.261																																											124
262		103.261																																											124
300		97.8261																																											120
346		101.087																																											124
-14			100																																											100
54			97.3451																																											100
128			100.885																																											106.452
185			102.655																																											100
272			102.655																																											100
-21				100																																											100
45				105																																											106.897
90				114.167																																											103.448
127				108.333																																											110.345
179				106.667																																											105.172
270				95.8333																																											117.241
-25					100																																											100
36					102.564																																											91.1765
90					98.2906																																											105.882
142					108.547																																											105.882
165					95.7265																																											76.4706
184					95.7265																																											76.4706
225					102.564																																											76.4706
-33						100																																											100
73						109.259																																											131.915
145						102.778																																											136.17
192						107.407																																											134.043
-247							100
65							97.4359
135							111.111
188							114.53
235							123.077
-10								100
59								98.5915
111								98.5915
168								98.5915
178								98.5915
229								98.5915
303								102.817
310								102.817
353								100
-13									100
52									95.3704
117									102.778
177									98.1482
264									102.778
-3										100
40										113.571
95										100
168										105.714
235										102.143
282										92.1429
-10											100
35											80.8824
68											85.2941
115											123.529
161											79.4118
170											79.4118
220											86.7647
225											86.7647
-95												100
85												107.547
130												100
186												77.3585
235												98.1132
-225													100
50													98.0769
120													90.3846
185													88.4615
-68														100
45														72.973
106														75.6757
161														79.7297
219														79.7297
277														77.7027
295														77.7027
-57															100
60															91.0448
68															91.0448
124															104.478
135															96.2687
206															108.209
234															108.209
285															98.5075
-150																100
27																93.6364
64																80.9091
106																74.5455
148																50.9091
188																57.2727
-33																	100
64																	92.3611
124
180																	100.694
235																	102.083
261																	102.083
300																	93.75
-49																		100
57																		93.3884
139																		97.5207
238																		104.959
321																		96.6942
-153																			100
25																			103.496
104																			97.2028
165																			98.6014
186																			102.098
265
317																			96.5035
-12																				100
91																				92.9293
119																				92.9293
182																				111.111
-60																					100
5																					128.302
18																					128.302
65																					133.962
70																					133.962
125																					143.396
147																					143.396
185																					166.038
210																					166.038
-48																						100
45																						107.547
81																						124.528
124																						124.528
-30																							100
53																							113.513
105																							113.513
109																							113.513
152																							110.811
215																							103.604
225																							103.604
282																							92.7928
322																							93.6937
0																								100
25																								100
100																								77.5862
135																								89.6552
200																								72.4138
260																								84.4828
315																								88.7931
-61																									100
42																									97.1014
82																									107.246
147																									104.348
219																									106.522
261																									96.3768
-140																										100
79																										90.7407
108																										94.4444
140																										94.4444
169																										98.1481
200																										98.1481
229																										109.259
235																										109.259
260																										109.259
280																										109.259
320																										109.259
345																										120.37
379																										120.37
400																										120.37
411																										138.889
-1																											100
103																											83.0986
138																											71.831
-30																												100
30																												86.1386
90																												102.97
150																												88.1188
210																												95.0495
-60																													100
0																													110.219
30																													109.489
60																													110.219
90																													94.8905
120																													87.5912
135																													96.3504
150																													100.73
165																													100.73
180																													106.569
210																													100.73
240																													102.92
270																													105.839
300																													98.5401
330																													72.2628
360																													70.073
-23																														100
0																														100
37																														100
52																														108.182
67																														100.909
97																														92.7273
112																														100
127																														90.9091
157																														98.1818
172																														98.1818
187																														92.7273
202																														102.727
217																														96.3636
232																														96.3636
247																														90.9091
262																														91.8182
277																														98.1818
-84																															100
0																															97.3684
21																															96.4912
36																															96.4912
51																															103.509
66																															99.1228
86																															107.017
96																															107.017
111																															107.017
126																															105.263
141																															98.2456
156																															91.2281
171																															101.754
186																															96.4912
201																															102.632
216																															98.2456
231																															107.895
246																															90.3509
261																															92.1053
276																															102.632
291																															92.9825
306																															77.193
321																															91.2281
329																															92.9825
-71																																100
0																																102.655
7																																100
22																																101.77
37																																100
52																																101.77
67																																102.655
82																																94.6903
97																																91.1504
112																																93.8053
127																																98.2301
142																																98.2301
157																																94.6903
181																																94.6903
-50																																	100
0																																	100
10																																	95.7983
25																																	94.958
40																																	92.437
55																																	79.8319
70																																	79.8319
70																																	84.0336
85																																	83.1933
100																																	88.2353
100																																	85.7143
115																																	87.395
130																																	90.7563
130																																	87.395
145																																	88.2353
160																																	91.5966
160																																	89.0756
167																																	78.1513
175																																	90.7563
190																																	90.7563
190																																	87.395
205																																	91.5966
220																																	91.5966
220																																	95.7983
235																																	81.5126
250																																	71.4286
250																																	87.395
265																																	78.9916
280																																	84.8739
303																																	78.9916
310																																	92.437
325																																	87.395
340																																	84.0336
355																																	84.8739
370																																	77.3109
-40																																		100
0																																		98.7342
20																																		98.7342
50																																		98.7342
55																																		98.7342
70																																		129.114
80																																		121.519
95																																		110.127
98																																		108.861
101																																		108.861
104																																		111.392
107																																		108.861
110																																		106.329
110																																		105.063
113																																		106.329
116																																		105.063
119																																		105.063
122																																		102.532
125																																		103.797
125																																		103.797
128																																		103.797
131																																		102.532
134																																		105.063
137																																		105.063
140																																		105.063
143																																		108.861
155																																		105.063
170																																		106.329
185																																		106.329
200																																		108.861
215																																		108.861
230																																		110.127
260																																		110.127
-25																																			100
0																																			92.7083
10																																			88.5417
25																																			84.375
40																																			77.0833
55																																			86.4583
70																																			87.5
85																																			90.625
100																																			87.5
115																																			82.2917
130																																			93.75
145																																			95.8333
160																																			93.75
175																																			95.8333
190																																			93.75
205																																			94.7917
220																																			96.875
235																																			84.375
250																																			92.7083
265																																			100
280																																			92.7083
295																																			89.5833
310																																			100
325																																			116.667
-40																																				100
20																																				105.932
35																																				104.237
50																																				94.0678
65																																				93.2203
80																																				86.4407
95																																				89.8305
110																																				88.1356
125																																				86.4407
140																																				83.0508
155																																				85.5932
170																																				85.5932
200																																				84.7458
215																																				82.2034
230																																				67.7966
245																																				71.1864
260																																				72.8814
275																																				71.1864
290																																				78.8136
305																																				68.6441
320																																				73.7288
350																																				69.4915
-6																																					100
0																																					99.0196
29																																					93.1372
59																																					96.0784
89																																					96.0784
114																																					96.0784
119																																					97.0588
149																																					92.1569
179																																					90.1961
209																																					89.2157
229																																					83.3333
239																																					82.3529
269																																					88.2353
299																																					89.2157
319																																					84.3137
329																																					81.3726
344																																					77.451
349																																					76.4706
359																																					79.4118
369																																					100
-24																																						100
0																																						110.791
5																																						112.23
15																																						110.791
22																																						111.511
34																																						107.914
60																																						105.755
85																																						97.1223
90																																						98.5611
105																																						101.439
120																																						105.036
135																																						95.6834
150																																						71.9424
165																																						67.6259
167																																						69.0648
180																																						71.223
195																																						79.1367
210																																						79.8561
225																																						76.259
240																																						64.7482
255																																						66.187
270																																						84.8921
285																																						107.194
-15																																							100
0																																							85.7143
15																																							85.1191
18																																							86.9048
30																																							61.9048
35																																							78.5714
45																																							79.1667
60																																							79.1667
75																																							77.9762
90																																							80.3571
105																																							79.1667
106																																							79.1667
120																																							76.7857
135																																							62.5
-60																																								100
0																																								110.784
6																																								108.823
54																																								106.863
60																																								107.843
73																																								102.941
85																																								109.804
91																																								101.961
113																																								102.941
120																																								103.922
126																																								103.922
145																																								104.902
165																																								103.922
180																																								112.745
185																																								108.823
206																																								107.843
240																																								117.647
257																																								102.941
275																																								95.098
295																																								99.0196
300																																								98.0392
314																																								101.961
315																																								99.0196
329																																								106.863
-116																																										100
0																																										104.762
4																																										104.762
64																																										112.381
94																																										110.476
109																																										114.286
124																																										110.476
-42																																											100
0																																											102.174
18																																											103.261
43																																											101.087
60																																											104.348
78																																											106.522
85																																											116.304
93																																											100
108																																											97.8261
138																																											101.087
148																																											102.174
158																																											98.913
168																																											96.7391
181																																											105.435
183																																											80.4348
188																																											107.609
193																																											107.609
-115																																									103.15
-55																																									100
5																																									99.2126
65																																									99.2126
125																																									97.6378
185																																									106.299
245																																									105.512
305																																									104.724
365																																									110.236
425																																									103.15
485																																									107.874
545																																									97.6378
605																																									101.575
665																																									98.4252
[truncated: 80 more columns]
