# Supplementary material for: Ultra-low extracorporeal volume microfluidic leukapheresis is safe and effective in a rat model
Source: Nat Commun. 2025 Feb 24;16:1930. doi: 10.1038/s41467-025-57003-5 (PMC11850925; doi:10.1038/s41467-025-57003-5)
Supplement: Supplementary file 7 — Source Data [file 41467_2025_57003_MOESM7_ESM.zip › 7-Source Data/Figure 1/Fig 1j - Trendlines of CBC.xlsx]

## Sheet: Trendlines of CBC
	Time (min)	WBC (10^3/μL)	WBC (10^3/μL)	WBC (10^3/μL)	WBC (10^3/μL)	WBC (10^3/μL)	WBC (10^3/μL)	WBC (10^3/μL)	WBC (10^3/μL)	WBC (10^3/μL)	WBC (10^3/μL)	WBC (10^3/μL)	WBC (10^3/μL)	WBC (10^3/μL)	WBC (10^3/μL)	WBC (10^3/μL)	WBC (10^3/μL)	WBC (10^3/μL)	WBC (10^3/μL)	WBC (10^3/μL)	WBC (10^3/μL)	WBC (10^3/μL)	WBC (10^3/μL)	WBC (10^3/μL)	WBC (10^3/μL)	WBC (10^3/μL)	WBC (10^3/μL)	WBC (10^3/μL)	WBC (10^3/μL)	WBC (10^3/μL)	WBC (10^3/μL)	WBC (10^3/μL)	WBC (10^3/μL)	WBC (10^3/μL)	WBC (10^3/μL)	WBC (10^3/μL)	WBC (10^3/μL)	WBC (10^3/μL)	WBC (10^3/μL)	WBC (10^3/μL)	WBC (10^3/μL)	WBC (10^3/μL)	WBC (10^3/μL)	WBC (10^3/μL)	RBC (10^6/μL)	RBC (10^6/μL)	RBC (10^6/μL)	RBC (10^6/μL)	RBC (10^6/μL)
BASELINE		367.3	966.35	686.85	586.15	313.36	196.33	597.65	475.42	678.75	817.75	458.5	661.78	311.86	303.29	366.45	709.95	471.3	530.4	469.1	473.85	153.82	212.34	307.26	288.43	660.15	706.3	267.55	346.53	400.9	640.7	608.38	193.91	369.36	171.2	340.95	414.96	361.88	634.18	227.03	205.54	139.19	239.84	681.8	2.63	2.33	3.11	3.7	2.98
*Note: The following were excluded since they only had one value, so change over time could not be calculated: columns BY, CF, CH, DW, & DY	-15	367.3																																											2.63
	31	274.44																																											2.47
	123	130.74																																											2.38
	160	120.47																																											2.38
	-9		966.35																																											2.33
	50		973.2																																											2.21
	126		887.65																																											2.31
	180		906.45																																											1.37
	225		834.25																																											2.33
	262		802.6																																											2.47
	346		709.3																																											2.7
	-14			686.85																																											3.11
	54			493.45																																											4.34
	128			592.5																																											3.09
	185			547.2																																											3.21
	272			415.8																																											3.17
	-21				586.15																																											3.7
	45				462.55																																											3.3
	90				486.75																																											3.34
	127				482.45																																											3.18
	179				416.05																																											3.18
	270				377.85																																											3.57
	-25					313.36																																											2.98
	36					308.07																																											2.78
	90					304.01																																											2.86
	142					280.74																																											2.93
	184					269.59																																											2.97
	225					282.62																																											3.14
	-33						196.33
	73						139.13
	145						129.54
	192						98.24
	65							597.65
	135							521.65
	188							465.25
	235							506
	-10								475.42
	59								399.44
	111								345.17
	178								291.9
	229								256.61
	303								219.42
	353								208.95
	-13									678.75
	52									593.1
	117									476.65
	177									425.85
	264									365.95
	-3										817.75
	40										797.05
	95										641.05
	168										457.6
	235										322.17
	282										170.38
	-10											458.5
	68											363.25
	115											347.4
	161											228.35
	170											211.46
	225											181.41
	-95												661.78
	85												430.15
	130												321.16
	186												355.3
	235												360.55
	50													311.86
	120													295.33
	185													259.87
	-68														303.29
	45														249.37
	106														180.42
	161														163.65
	219														124.15
	277														93.43
	295														84.49
	-57															366.45
	60															323.5
	68															321.7
	124															289.25
	135															329.95
	206															257.4
	234															227.7
	-150																709.95
	27																712.41
	64																676.26
	106																535.44
	148																362.06
	188																377.2
	-33																	471.3
	64																	384.08
	124																	367.1
	180																	296.16
	235																	237.58
	261																	244.66
	300																	259.7
	-49																		530.4
	57																		436.23
	139																		311.83
	238																		280.6
	321																		188.4
	-153																			469.1
	25																			472.25
	104																			427.35
	165																			377.46
	186																			345.96
	265																			302.91
	317																			273.37
	-12																				473.85
	91																				168.31
	119																				128.75
	182																				167.05
	-60																					153.82
	18																					124.32
	70																					99.14
	147																					110.3
	210																					111.98
	-48																						212.34
	81																						170.04
	124																						158.83
	-66																							307.26
	53																							229.42
	109																							143.5
	152																							103.66
	215																							75.76
	282																							61.86
	322																							65.15
	0																								288.43
	25																								310.07
	100																								231.72
	135																								231.36
	200																								217.45
	260																								211.71
	315																								203.45
	-100																									660.15
	42																									470.16
	82																									423.59
	147																									422.63
	219																									411.25
	261																									385.35
	-140																										706.3
	79																										636.35
	108																										542.4
	140																										496.3
	169																										465.7
	200																										466.05
	229																										479.75
	260																										400.25
	280																										349.51
	320																										321.52
	345																										295.59
	379																										287.91
	411																										267.98
	-1																											267.55
	103																											136.29
	138																											113.12
	-47																												346.53
	35																												322.29
	71																												272.01
	133																												191.71
	200																												144.74
	250																												113.9
	320																												146.61
	5																													400.9
	35																													343.75
	65																													306.49
	99																													302.67
	175																													289.14
	209																													251.11
	209																													255.95
	238																													269.09
	271																													266.92
	315																													272.42
	345
	346																													235.51
	-41																														640.7
	-4																														597.55
	64																														547.9
	114																														409.45
	176																														311.21
	214																														246.13
	264																														201.99
	294																														161.69
	323																														193.13
	-14																															608.38
	43																															496.16
	77																															426.18
	122																															353.97
	175																															297.37
	235																															258.56
	305																															251.02
	341																															244.46
	-15																																193.91
	50																																174.97
	76																																164.49
	91																																181.41
	105																																74.44
	144																																60.65
	-104																																	429.32
	-18																																	369.36
	45																																	290.09
	109																																	236.02
	170																																	205.35
	223																																	219.02
	250																																	180.11
	321																																	184.85
	374																																	146.7
	-15																																		171.2
	71																																		144.26
	138																																		128.55
	192																																		103.56
	241																																		89.27
	276																																		112.34
	-8																																			340.95
	55																																			247.24
	86																																			208.26
	126																																			171.68
	165																																			132.24
	229																																			104.43
	249																																			104.97
	283																																			120.85
	329																																			133.35
	-14																																				414.96
	88																																				279.83
	148																																				202.05
	213																																				134.1
	264																																				108.78
	331																																				81.87
	375																																				79.74
	-43																																					361.88
	58																																					349.44
	147																																					279.65
	231																																					221.22
	303																																					215.31
	347																																					205.75
	16																																						634.18
	67																																						441.03
	135																																						302.41
	197																																						211.73
	232																																						194.11
	270																																						146.9
	291																																						171.44
	-65																																							227.03
	29																																							156.09
	97																																							80.52
	-20																																								205.54
	30
	69																																								147.47
	150																																								129.14
	220																																								111.65
	283																																								100.68
	337																																								100.29
	-13																																									139.19
	65																																									102.39
	116																																									85.25
	149																																									122.02
	39																																										239.84
	104																																										170.38
	162																																										138.06
	-23																																											681.8
	27																																											677.4
	60																																											664.85
	97																																											618.05
	176																																											546.8
	223																																											524.3
	298																																											432.8
	360																																											436.8
	474																																											340.35
	546																																											293.29
	608																																											242.75
	665																																											190.82
[truncated: 81 more columns]
