# Supplementary material for: Ultra-low extracorporeal volume microfluidic leukapheresis is safe and effective in a rat model
Source: Nat Commun. 2025 Feb 24;16:1930. doi: 10.1038/s41467-025-57003-5 (PMC11850925; doi:10.1038/s41467-025-57003-5)
Supplement: Supplementary file 7 — Source Data [file 41467_2025_57003_MOESM7_ESM.zip › 7-Source Data/Figure 1/Fig 1k - Final Percent of Baseline During Pheresis.xlsx]

## Sheet: Final Percent of Baseline
WBC (%)	RBC (%)	PLT (%)
32.7988	90.4943	57.2917		Note: The following do not have data because there was only a single value drawn at leukapheresis initiation, therefore changes throughout pheresis could not be computed:
73.3999	115.88	56.9444		B33, B40, C40, B42, & C42
60.5372	101.929	74.4186
64.463	96.4865	43.956
90.1902	105.369	51.9608
50.0382	108.756	19.5122
84.6649	106.855	85.4839
43.9506	97.2125	173.214
53.9153	104.546	67.9245
20.8352	148.372	65.1163
39.566	115.138	77.0833
54.4819	160.976	73.4043
83.3291	194.086	51.5151
27.8578	115.484	48.6111
62.1367	91.0204	95.1807
53.1305	118.44	19.2771
55.1029	99.7191	284.615
35.5204	110.949	10.5691
58.2754	100	80.5556
35.2538	124.779	51.7241
72.7994	117.333	150
74.7999	127.848	75
21.2035	198.953	102.899
70.537	88	82.6531
58.3731	93.5657	196.429
37.9414	91.7492	68.8525
42.2799	99.5475	57.1429
42.308	135.587	51.9685
58.7453	103.226	77.5
30.1436	132.53	56.0976
40.1821	82.8283	41.1765
31.2774		101.818
39.7174	89.7778	49.0196
65.6192	102.564	75.8621
39.1113	63.1579	56.25
19.2163	107.2	56.338
56.8559	102.979	62.5
27.0333	115.116	109.278
35.4667
48.7934	285.185	51.5151
87.6643
57.5634	106.426	69.3878
27.9877	131.081	74.6835
