# Supplementary material for: Ultra-low extracorporeal volume microfluidic leukapheresis is safe and effective in a rat model
Source: Nat Commun. 2025 Feb 24;16:1930. doi: 10.1038/s41467-025-57003-5 (PMC11850925; doi:10.1038/s41467-025-57003-5)
Supplement: Supplementary file 7 — Source Data [file 41467_2025_57003_MOESM7_ESM.zip › 7-Source Data/Figure 1/Fig 1k - Lowest Percent of Baseline During Pheresis.xlsx]

## Sheet: Lowest Percent of Baseline
WBC (%)	RBC (%)	PLT (%)
32.8088	90.4943	57.2917		Note: The following cells do not have data because there was only a single value drawn at leukapheresis initiation, therefore changes throughout pheresis could not be computed:
73.4099	58.8083	56.9444		B33, B40, C40, B42, & C42
60.5472	99.3669	51.1628
64.463	85.956	43.956
86.032	93.2986	51.9608
50.0482	100	19.5122
77.8466	97.5807	85.4839
43.9506	90.5923	83.9286
53.9253	90.1515	67.9245
20.8452	100	65.1163
39.576	94.0467	77.0833
48.5397	100	73.4043
83.3391	100	51.5151
27.8678	100	48.6111
62.1467	86.1225	93.9759
51.008	96.8185	19.2771
50.4195	89.3358	100
35.5204	100	10.5691
58.2854	97.6177	80.5556
27.1711	81.4259	50.8621
64.452	92	100
74.8098	100	75
20.1328	89.5388	60.8696
70.547	87.5656	82.6531
58.3731	84.7285	100
37.9414	85.4886	68.8525
42.2899	90.724	57.1429
32.8787	84.3416	51.9685
58.7553	90.3226	70
25.2465	100	56.0976
40.1821	82.8383	41.1765
31.2874		100
39.7274	89.7878	49.0196
52.1437	100	75.8621
30.6391	63.1679	56.25
19.2263	100	56.338
56.8659	100	62.5
23.1638	100	100
35.4767
48.7934	100	51.5151
61.2572
57.5634	100	69.3878
27.9977	92.3423	74.6835
