# Supplementary material for: Ultra-low extracorporeal volume microfluidic leukapheresis is safe and effective in a rat model
Source: Nat Commun. 2025 Feb 24;16:1930. doi: 10.1038/s41467-025-57003-5 (PMC11850925; doi:10.1038/s41467-025-57003-5)
Supplement: Supplementary file 7 — Source Data [file 41467_2025_57003_MOESM7_ESM.zip › 7-Source Data/Figure 1/Fig 1l - Summary of Pheresis Procedures.xlsx]

## Sheet: Summary of Pheresis Procedures
Total Time	AC (mL/min)	Collect (mL/min)	Inlet (mL/min)	Plasma (mL/min)	Total eTBV	eTBV/hr
160	4.3	6	60	36.8888	2.58769	0.970383		Note: Missing data are when values could not be found in the medical record.
349	2.53496	3.46991	34.0249	12.2625	4.92163	0.846125
272	3.05882	4.58824	48.1456	18.7544	5.49198	1.21147
293	1.1	53.901	53.901	23.0328	6.92821	1.41875
665	4.3	5	60	27.6802	8.5901	0.775046
272	3.83419	5.61765	64.6838	22.2445	3.70602	0.817505
220	3.57727	1.88636	49	29.5864	3.14443	0.857572
210	5	3	60	34.4429	2.73179	0.780511
330	4.95909	3	59.5091	35.9882	4.25769	0.774125
312	2.1	4.86218	30	15.5622	3.94776	0.759184
340	2.92235	4.52647	41.0712	21.5659	7.50179	1.32385
220	3.79682	5	56.8364	34.6945	3.35404	0.914738
243	2.04403	6.79835	29.1465	12.1757	6.57932	1.62452
150	1.66133	4.2	26.7	10.9513	3.75205	1.50082
295	3.9	4.78305	58.5	41.6359	4.26111	0.866667
265	3.2	2.20755	51.1	35.3789	4.72228	1.0692
128	1	5	23.8	4.18516	4.63238	2.17143
281	4.55943	3.46975	59.0082	31.8616	3.7685	0.804661
330	2.2	1.77273	32.3091	19.8682	8.39899	1.52709
335	5.15045	4.26866	70.2776	27.314	3.81961	0.684109
150	1.38	2.2	22.056	14.6293	4.76406	1.90562
215	4.01395	4.44186	60.1395	34.0698	3.11166	0.868369
125	1.476	1.76	22.14	12.572	3.2511	1.56053
330	6.28636	13.9848	75.1424	37.3364	3.8415	0.698455
315	2.4927	2	31.9873	11.4905	4.30928	0.820815
285	4.61053	1.94737	64.5789	36.2158	3.41002	0.717898
400	2.685	1.89	37.5162	20.1863	6.31859	0.947789
112	2.3	4.375	32	11.3259	1.50857	0.808163
253	2.17984	4.19763	25.4036	14.3557	2.37111	0.562318
193	1.75544	7.26632	20.7876	7.49119	1.54336	0.479801
360	4.65	16.9833	46.7167	18.8333	2.22346	0.370577
277	3.27726	12.6119	44.9375	14.5426	3.51505	0.761382
329	2.56809	11	31.1389	15.5568	2.78018	0.507024
181	6.26906	9.14309	62.7282	35.0867	1.64215	0.544359
370	1.16892	3.07838	11.8865	6.08838	3.43333	0.556757
260	1.1	1.39423	10.7577	6.06346	2.47389	0.570898
325	2.74462	12.0323	38.2492	20.7169	3.3369	0.616043
350	2.42429	8.00429	23.8414	8.76286	3.9515	0.6774
369	2.59729	7.1	25.897	8.92873	3.35582	0.545661
285	4.24211	21.2947	59.0263	14.3772	3.62683	0.763543
135	4.3	18.1	60	24.5593	1.74669	0.776307
329	2.5	4.96261	34.7647	22.5909	2.68397	0.489478
139	6.7	7.6	66.6	34.2036	1.16498	0.502868
