# Supplementary material for: Ultra-low extracorporeal volume microfluidic leukapheresis is safe and effective in a rat model
Source: Nat Commun. 2025 Feb 24;16:1930. doi: 10.1038/s41467-025-57003-5 (PMC11850925; doi:10.1038/s41467-025-57003-5)
Supplement: Supplementary file 7 — Source Data [file 41467_2025_57003_MOESM7_ESM.zip › 7-Source Data/Figure 2/Fig 2d - Collection efficiency (CE)-wbc, rbc, plt only.xlsx]

## Sheet: CE -wbc, rbc, plt only 
	Design 1					Design 2					Design 3					Design 4
WBC (%)	45.78	49.02	46.16	59.4	41.1	65.79	59.23	50.87	62.63	52.52	50.66	51.99	43.28	61.79	46.79	42.17	28.77	43.94	46.08	39.08
RBC (%)	4.71	4.92	5.63	5.41	5.93	3.76	5.01	4.93	5.36	5.65	4.65	4.84	4.57	5.34	5.63	4.76	5.72	6.51	5.49	5.27
PLT (%)	11.13	11.4	14.24	9.62	8.75	13.74	11.08	13.55	10.04	9.38	7.88	9.68	8.07	10.88	9.83	9.06	6.69	9.06	7.44	6.95
