# Supplementary material for: Ultra-low extracorporeal volume microfluidic leukapheresis is safe and effective in a rat model
Source: Nat Commun. 2025 Feb 24;16:1930. doi: 10.1038/s41467-025-57003-5 (PMC11850925; doi:10.1038/s41467-025-57003-5)
Supplement: Supplementary file 7 — Source Data [file 41467_2025_57003_MOESM7_ESM.zip › 7-Source Data/Figure 2/Fig 2e - CE-WBC Subs.xlsx]

## Sheet: CE-WBC Subs
	Design 1					Design 2					Design 3					Design 4
LYM (%)	17.69	22.72	22.8	30.09	21.82	20.9	24.63	26.05	34.58	28.73	20.23	23.19	17.79	30.41	20.91	8.41	12.09	17.26	16.93	10.31
PMN (%)	55.33	54.7	58.52	64.75	47.46	78.95	65.66	67.07	68.76	64.16	62.22	55.36	57.15	68.64	58.72	49.59	29.97	49.71	54.48	54.14
EOS (%)	64.35	83.63	88.21	88.21	72.07	100	92.47	69.36	84.29	88.21	84.57	93.03	79.42	88.45	85.68	80.94	47.05	76.82	85.79	88.97
MON (%)	60.51	73.19	74.24	85.07	77.18	94.07	87.5	76	85.46	82.14	89.47	85.07	80.28	87.11	79.58	75.77	50.38	76.41	86.96	83.54
