# Supplementary material for: Ultra-low extracorporeal volume microfluidic leukapheresis is safe and effective in a rat model
Source: Nat Commun. 2025 Feb 24;16:1930. doi: 10.1038/s41467-025-57003-5 (PMC11850925; doi:10.1038/s41467-025-57003-5)
Supplement: Supplementary file 7 — Source Data [file 41467_2025_57003_MOESM7_ESM.zip › 7-Source Data/Figure 2/Fig 2g - CR-WBC Subs.xlsx]

## Sheet: CR-WBC Subs
	Design 1					Design 2					Design 3					Design 4
LYM	4	5.6	4.6	7.15	4.61	6	4.9	6.4	8.1	5.3	4.5	5.2	4.4	6.9	4.1	1.8	2.2	2.8	3.2	2
PMN	11	13.3	11.6	14.84	10.79	21.9	14.7	16.1	15.9	14.2	15.4	13.4	13.3	14.5	12.5	11.2	5.7	8.4	10.5	9.6
EOS	12	14.9	16.2	21.09	18.97	25.4	20.8	17.3	19.7	19.1	17.7	23.5	20.2	20.4	18.3	18.9	10	15.3	17.2	15.6
MON	13.5	16.7	15.3	17.96	19.15	26	20	16.2	18.5	17.8	19.7	21.7	20.4	17.3	16.3	17.8	9.7	14.5	16.1	17
