# Supplementary material for: Ultra-low extracorporeal volume microfluidic leukapheresis is safe and effective in a rat model
Source: Nat Commun. 2025 Feb 24;16:1930. doi: 10.1038/s41467-025-57003-5 (PMC11850925; doi:10.1038/s41467-025-57003-5)
Supplement: Supplementary file 7 — Source Data [file 41467_2025_57003_MOESM7_ESM.zip › 7-Source Data/Figure 2/Fig 2i - Concentration Ratio (CR)-MV411.xlsx]

## Sheet: CR-MV411
Design 2	Design 4
11.5	7.4
12.8	6.3
16.3	9.8
12.8	10.9
15.5	11.2
