# Supplementary material for: Ultra-low extracorporeal volume microfluidic leukapheresis is safe and effective in a rat model
Source: Nat Commun. 2025 Feb 24;16:1930. doi: 10.1038/s41467-025-57003-5 (PMC11850925; doi:10.1038/s41467-025-57003-5)
Supplement: Supplementary file 7 — Source Data [file 41467_2025_57003_MOESM7_ESM.zip › 7-Source Data/Figure 2/Fig 2j - Collection Efficiency (CE)-MV411.xlsx]

## Sheet: CE-MV411
Design 2 (%)	Design 4 (%)
89.4	67.1
87.9	70.7
95.3	75.3
83.9	72.9
94	76.3
