# Supplementary material for: Ultra-low extracorporeal volume microfluidic leukapheresis is safe and effective in a rat model
Source: Nat Commun. 2025 Feb 24;16:1930. doi: 10.1038/s41467-025-57003-5 (PMC11850925; doi:10.1038/s41467-025-57003-5)
Supplement: Supplementary file 7 — Source Data [file 41467_2025_57003_MOESM7_ESM.zip › 7-Source Data/Figure 3/Fig 3c - Collection Efficiency (CE)-wbc, rbc, plt only.xlsx]

## Sheet: CE - wbc, rbc, plt only
	1.2 mL/min (1 device)			2.4 mL/min (2 devices)			4.8 mL/min (4 devices)			9.6 mL/min (8 devices)
WBC (%)	58.7	54.6	54.8	60.7	58.4	55.6	54	57	57	54.2	59	56.1
RBC (%)	5.4	5.9	6	5.6	6	6.1	5.6	5.9	5.6	5.9	5.5	6.2
PLT (%)	8.3	8.7	9.2	8.7	11.2	6.7	9.5	10.6	6.5	11.1	10	7.2
