# Supplementary material for: Ultra-low extracorporeal volume microfluidic leukapheresis is safe and effective in a rat model
Source: Nat Commun. 2025 Feb 24;16:1930. doi: 10.1038/s41467-025-57003-5 (PMC11850925; doi:10.1038/s41467-025-57003-5)
Supplement: Supplementary file 7 — Source Data [file 41467_2025_57003_MOESM7_ESM.zip › 7-Source Data/Figure 3/Fig 3d - CE-WBC Subs.xlsx]

## Sheet: CE-WBC Subs
	1.2 mL/min (1 device)			2.4 mL/min (2 devices)			4.8 mL/min (4 devices)			9.6 mL/min (8 devices)
LYM (%)	24.2	35.7	27.8	24.8	35.8	28.2	25.3	42.1	27.6	26.8	29.8	30.9
PMN (%)	76.8	53.6	63.8	79	59.4	66.9	67.6	56.3	68.3	67.3	62	64.5
EOS (%)	80.7	100	73.7	83.3	83.8	67.2	83	84	78.2	83.2	83.5	78.3
MON (%)	80.8	88.2	82.8	90.2	88.6	75.8	77.3	88.5	83	86.2	85.9	84.1
