# Supplementary material for: Ultra-low extracorporeal volume microfluidic leukapheresis is safe and effective in a rat model
Source: Nat Commun. 2025 Feb 24;16:1930. doi: 10.1038/s41467-025-57003-5 (PMC11850925; doi:10.1038/s41467-025-57003-5)
Supplement: Supplementary file 7 — Source Data [file 41467_2025_57003_MOESM7_ESM.zip › 7-Source Data/Figure 3/Fig 3e - Concentration Ratio (CR)-wbc, rbc, plt only.xlsx]

## Sheet: CR-wbc, rbc, plt only
	1.2 mL/min (1 device)			2.4 mL/min (2 devices)			4.8 mL/min (4 devices)			9.6 mL/min (8 devices)
WBC	12.06	11.16	11.92	13.3	11.25	10.79	11.46	11.2	11.92	11.51	11.59	10.6
RBC	1.14	1.22	1.21	1.19	1.18	1.2	1.19	1.19	1.21	1.21	1.15	1.18
PLT	1.69	1.75	1.54	1.71	1.78	1.25	1.94	2.11	1.39	1.8	2.13	1.24
