# Supplementary material for: Ultra-low extracorporeal volume microfluidic leukapheresis is safe and effective in a rat model
Source: Nat Commun. 2025 Feb 24;16:1930. doi: 10.1038/s41467-025-57003-5 (PMC11850925; doi:10.1038/s41467-025-57003-5)
Supplement: Supplementary file 7 — Source Data [file 41467_2025_57003_MOESM7_ESM.zip › 7-Source Data/Figure 4/Fig 4c - MAPtrendRAW.xlsx]

## Sheet: MAPtrendRAW
Time (min)	Sham (mm Hg)								CIF (mm Hg)
0									64
2.35									62
5									61
8.83									59
11.22									61
16.98									60
19.38									60
27.25									60
29.35									58
35.85									59
43.45									56
48.07									62
57.5									61
65.68									61
68.7									64
73.18									64
74.77									62
78.63									63
88.13									60
99.87									61
115.15									61
117.55									59
107.92									60
125.68									62
133.42									58
164.65									59
169.18									60
177.4									61
0										57
3.85										55
5.65										61
9.85										58
13.7										61
19.53										58
23.97										63
28.28										60
36.05										66
46.32										60
50.93										60
54.32										59
58.23										62
62.85										61
68.07										69
72.88										61
79.13										63
94.2										59
95.88										60
100.27										61
103.02										60
110.17										61
118.87										63
135.43										62
140.63										58
142.22										60
146.27										56
152.72										55
152.87										65
162.25										53
162.42										65
168.75										57
175.07										58
0											69
0.83											70
2.3											62
3.83											54
5.15											70
7.17											68
12.2											67
12.47											68
17.78											69
23.27											69
24											79
25.07											79
27.15											69
30.07											70
31.5											73
35.7											70
38.08											80
41.95											70
45.92											73
56.17											75
59.2											67
63.55											68
69.95											69
72.97											64
75.35											73
77.27											78
81.75											70
82.38											74
83.02											76
89											70
91.48											69
94.23											70
97.68											75
98.72											82
99.53											79
101.82											72
106.23											71
110.03											74
112.9											77
114.82											77
118.42											68
120.88											66
121.65											67
122.08											67
123.67											73
128.38											71
130.23											76
132.33											72
133.82											67
140.83											68
143.72											66
145.75											68
147.28											70
149.98											70
153.13											65
154.88											68
158.15											55
159.1											73
160.77											80
160.87											82
164.43											71
168.37											58
168.5											66
171.37											67
175.58											61
176.32											66
177.53											70
179.8											72
0	70
0.85	67
3	66
4.82	70
8.35	75
15.03	74
21.42	81
26.03	74
32.15	76
35.83	80
43.27	78
46.82	73
54.45	74
66.07	75
70.92	81
74	77
78.67	77
84.62	91
89.32	95
94.7	74
99.67	77
102.33	73
103.33	73
107.48	72
113.72	71
118.2	76
122.27	66
124.1	72
126.42	73
130.6	88
137.92	71
140.7	73
141.75	75
145.5	73
148	79
153.82	72
156.58	80
159.12	72
163.02	85
167.48	65
174.48	63
0		71
1.72		68
2.72		64
4.62		67
5.73		69
8.28		69
11.17		67
11.9		69
16		71
20.9		70
23.05		73
30.48		71
33.35		74
36.77		73
39.7		72
41.23		73
44.98		73
48.55		72
50.05		77
51.83		74
54.1		72
56.33		75
63.7		74
65.48		73
76		72
83.8		74
90.73		71
98		74
105.3		71
110.63		70
117		71
125.25		69
128.88		77
133.92		76
135.65		73
138.87		70
141.18		77
148.03		72
151.62		74
153.53		68
154.62		78
156.53		85
158.83		76
161.12		67
162.03		74
165.52		75
168.78		70
171.4		73
173.12		74
175.68		71
177.8		74
0			72
8.73			74
25.72			74
37.52			78
47.88			73
71.13			73
80.13			73
90.38			74
99.88			78
109.15			76
118.4			78
132.53			77
139.62			74
146.12			75
151.4			74
159.28			77
169.08			82
174.08			71
0				82	73	71	65	84				65	81	70	74	63
5				69	73	76	65	87				68	77	76	73	79
10				72	79	78	69	87				67	75	78	75	73
15				78	86	77	75	88				69	89	79	79	68
20				75	85	77	73	89				68	72	79	80	78
25				82	86	78	71	88				69	88	79	83	69
30				76	90	79	71	88				70	101	76	86	68
35				74	90	80	70	89				68	64	78	79	71
40				74	90	78	73	82				69	98		83	106
45				77	90	82	72	86				69	88		87	85
50				74	89	78	73	88				69	67	78	103	70
55				74	89	79	71	83				68	93	80	79	106
60				74	89	81	72	85				68	87	80	89	99
65				74	87	76	72	87				68	76	82	78	75
70				77	87	76	75	88				68	90	81	80	98
75				81	87	78	72	85				68	77	79	94	86
80				88	92	76	71	94				67	69	84	82	64
85				82	87	77	74	83				67	89	83	82	93
90				82	89	78	72	90				69	82	80	83	80
95				82	85	75	73	88				67	80	85	80	77
100				78	86	76	73	88				68	76	81	76	97
105				83	81	77	73	86				68	73	81	91	92
110				80	83	77	72	82				67	66	86	72	89
115				80	80	76	74	85				68	72	81	92	90
120				80	82	77	74	87				67	72	81	72	80
125				80	90	75	71	91				65	67	87	97	98
130				75	90	75	72	84				66	62	85	71	82
135				82	88	76	72	87				69	84	84	68	72
140				80	89	77	70	91				66	72	84	96	91
145				77	88	76	74	89				67	88	82	87	103
150				82	86	76	72	85				72	90	81	70	101
155				80	91	77	70	85				63	74	79	99	98
160				79	89	77	71	82				65	78	80	76	81
165				84	84	78	71	85				70	81	79	70	77
170				81	89	76	69	89				65	74	82	75	78
175				80	80	76	73	81				70	88	83	73	81
180				75	80	70	74	64				67	70	79	72	81
