# Supplementary material for: Ultra-low extracorporeal volume microfluidic leukapheresis is safe and effective in a rat model
Source: Nat Commun. 2025 Feb 24;16:1930. doi: 10.1038/s41467-025-57003-5 (PMC11850925; doi:10.1038/s41467-025-57003-5)
Supplement: Supplementary file 7 — Source Data [file 41467_2025_57003_MOESM7_ESM.zip › 7-Source Data/Figure 4/Fig 4c - Time vs Flow.xlsx]

## Sheet: Time vs Flow
Time (min)	CIF (μL/min)								Sham (μL/min)
30	359.253	412.531	426.548	350.61	492.798	439.96	512.18	443.47	308.55	283.994	189.618	252.34	265.592	339.464	316.458	601.562
60	349.839	370.972	444.023	361.426	519.739	450.86	582.29	587.82	290.033	275.084	199.504	261.731	274.582	347.238	334.425	607.041
90	362.587	365.957	434.898	351.096	544.729	471.26	578.97	595.5	316.216	274.039	186.275	279.807	221.574	336.89	336.227	627.998
120	350.492	356.737	444.085	348.536	434.338	471.87	577.95	608.68	293.736	273.984	185.746	295.31	265.697	334.492	339.198	589.438
150	339.965	355.598	406.664	353.079	466.188	472.54	560.25	582.87	307.376	272.315	181.606	283.519	266.072	329.087	332.403	594.382
180	331.13	339.365	418.689	362.838	522.799	439.35	567.77	613.96	286.181	276.847	168.307	288.045	232.308	331.152	322.522	553.602
