# Supplementary material for: Ultra-low extracorporeal volume microfluidic leukapheresis is safe and effective in a rat model
Source: Nat Commun. 2025 Feb 24;16:1930. doi: 10.1038/s41467-025-57003-5 (PMC11850925; doi:10.1038/s41467-025-57003-5)
Supplement: Supplementary file 7 — Source Data [file 41467_2025_57003_MOESM7_ESM.zip › 7-Source Data/Figure 4/Fig 4d - eTBV processed.xlsx]

## Sheet: eTBV processed
CIFtotal	Sham
2.16	2.28
2.42	2.16
3.56	1.43
1.83	2.2
3.79	1.49
3.89	3.39
3.12	1.75
4.95	4.64
