# Supplementary material for: Ultra-low extracorporeal volume microfluidic leukapheresis is safe and effective in a rat model
Source: Nat Commun. 2025 Feb 24;16:1930. doi: 10.1038/s41467-025-57003-5 (PMC11850925; doi:10.1038/s41467-025-57003-5)
Supplement: Supplementary file 7 — Source Data [file 41467_2025_57003_MOESM7_ESM.zip › 7-Source Data/Figure 4/Fig 4d - Mean Flow Rate.xlsx]

## Sheet: Mean Flow Rate
Sham (μL/min)	CIFtotal (μL/min)
300.349	345.76
276.044	366.86
185.176	429.15
276.792	354.597
254.304	496.765
336.387	457.64
330.205	563.234
595.671	572.05
