# Supplementary material for: Ultra-low extracorporeal volume microfluidic leukapheresis is safe and effective in a rat model
Source: Nat Commun. 2025 Feb 24;16:1930. doi: 10.1038/s41467-025-57003-5 (PMC11850925; doi:10.1038/s41467-025-57003-5)
Supplement: Supplementary file 7 — Source Data [file 41467_2025_57003_MOESM7_ESM.zip › 7-Source Data/Figure 4/Fig 4e - Fluid Given During Run.xlsx]

## Sheet: Fluid Given During Run
CIF (mL/kg)	Sham (mL/kg)
14.77	2.96
7.28	3.66
13.87	0
5.02	0.62
7.66	2.51
5.63	3.92
13.15	3.29
20.88	3.03
