# Supplementary material for: Ultra-low extracorporeal volume microfluidic leukapheresis is safe and effective in a rat model
Source: Nat Commun. 2025 Feb 24;16:1930. doi: 10.1038/s41467-025-57003-5 (PMC11850925; doi:10.1038/s41467-025-57003-5)
Supplement: Supplementary file 7 — Source Data [file 41467_2025_57003_MOESM7_ESM.zip › 7-Source Data/Figure 4/Fig 4e - Total Blood Removed.xlsx]

## Sheet: Total Blood Removed
CIF (mL/kg)	Sham (mL/kg)
12.0232	5.01842
14.0658	4.33502
16.2066	5.70514
9.54251	5.10628
14.283	3.42846
15.0037	5.31853
9.83836	2.9616
15.4158	4.0177
