# Supplementary material for: Ultra-low extracorporeal volume microfluidic leukapheresis is safe and effective in a rat model
Source: Nat Commun. 2025 Feb 24;16:1930. doi: 10.1038/s41467-025-57003-5 (PMC11850925; doi:10.1038/s41467-025-57003-5)
Supplement: Supplementary file 7 — Source Data [file 41467_2025_57003_MOESM7_ESM.zip › 7-Source Data/Figure 4/Fig 4f - WBC CIF vs Sham.xlsx]

## Sheet: WBC MidPump vs Sham
Time (min)	CIF (% of baseline)								Sham (% of baseline)
0	100	100	100	100	100	100	100	100	100	100	100	100	100	100	100	100
15	83	136	123	102	96	113	102	88	101	90	103	112	117	100	114	111
30	78	126	127	99	82	107	103	96	98	98	115	110	126	105	110	106
45	70	145	125	87	82	100	100	79	108	101	126	108	129	103	114	110
60	74	137	113	99	77	78	90	89	113	93	126	95	134	98	126	102
75	67	138	98	95	70	85	93	84	104	89	116	88	133	97	128	93
90	61	124	90	89	66	79	86	70	102	94	127	98	130	95	136	90
105	54	122	81	88	59	71	75	60	94	96	130	93	134	94	134	90
120	58	116	65	79	56	65	76	66	91	101	120	87	138	93	133	90
135	50	109	63	70	54	63	74	50	88	98	116	84	138	89	133	87
150	50	102	54	65	57	58	68	50	97	105	115	88	142	89	131	83
165	57	95	62	64	57	56	65	46	87	98	118	82	138	82	128	88
180	47	68	54	54	52	54	64	42	92	107	97	84	129	80	119	83
