# Supplementary material for: Ultra-low extracorporeal volume microfluidic leukapheresis is safe and effective in a rat model
Source: Nat Commun. 2025 Feb 24;16:1930. doi: 10.1038/s41467-025-57003-5 (PMC11850925; doi:10.1038/s41467-025-57003-5)
Supplement: Supplementary file 7 — Source Data [file 41467_2025_57003_MOESM7_ESM.zip › 7-Source Data/Figure 4/Fig 4g - RBC CIF vs Sham.xlsx]

## Sheet: RBCMidPump vs Sham
Time (min)	CIF (% of baseline)								Sham (% of baseline)
0	100	100	100	100	100	100	100	100	100	100	100	100	100	100	100	100
15	88	128	102	100	99	105	97	87	97	94	91	96	104	93	103	98
30	83	119	103	96	91	102	94	95	92	93	98	97	102	94	100	98
45	84	123	100	82	92	100	89	89	90	93	94	90	98	95	86	99
60	87	122	101	90	89	99	82	94	90	89	96	86	97	90	98	96
75	84	121	97	95	90	97	91	87	88	89	92	85	97	91	96	96
90	83	111	98	93	86	96	94	88	88	90	94	91	97	90	98	92
105	81	116	96	92	83	95	84	78	86	89	93	90	97	90	95	91
120	81	115	88	89	78	97	88	87	86	88	94	89	98	88	94	95
135	78	112	92	89	80	92	87	80	85	88	92	87	96	86	93	91
150	76	108	86	85	79	87	84	81	85	86	92	90	97	85	97	91
165	85	103	84	87	75	90	79	78	79	82	92	87	93	83	95	90
180	73	88	80	84	71	90	81	78	81	83	87	88	92	85	90	89
