# Supplementary material for: Ultra-low extracorporeal volume microfluidic leukapheresis is safe and effective in a rat model
Source: Nat Commun. 2025 Feb 24;16:1930. doi: 10.1038/s41467-025-57003-5 (PMC11850925; doi:10.1038/s41467-025-57003-5)
Supplement: Supplementary file 7 — Source Data [file 41467_2025_57003_MOESM7_ESM.zip › 7-Source Data/Figure 4/Fig 4h - PLT CIF vs Sham.xlsx]

## Sheet: PLT MidPump vs Sham
Time (min)	CIF (% of baseline)								Sham (% of baseline)
0	100	100	100	100	100	100	100	100	100	100	100	100	100	100	100	100
15	75	134	94	93	97	124	85	28	92	103	98	99	98	102	50	95
30	90	107	109	49	34	117	72	78	92	44	103	99	93	114	134	99
45	102	110	91	69	68	103	31	31	91	78	93	55	96	93	104	90
60	47	107	34	95	80	127	40	92	62	76	93	93	104	103	115	98
75	97	109	97	99	17	25	46	64	82	96	94	48	95	103	65	99
90	99	60	95	98	89	45	50	96	94	93	95	88	102	110	64	83
105	90	113	102	89	80	89	41	50	89	98	94	98	96	80	91	41
120	92	118	54	95	17	74	50	94	89	58	76	95	102	110	125	99
135	99	120	50	99	86	110	42	92	89	33	98	94	96	108	132	88
150	56	114	101	91	66	111	90	90	89	37	99	96	98	102	124	77
165	31	111	101	93	65	113	55	84	86	91	97	97	95	85	125	95
180	90	100	98	100	79	122	93	90	88	93	87	104	93	106	132	96
