# Supplementary material for: Ultra-low extracorporeal volume microfluidic leukapheresis is safe and effective in a rat model
Source: Nat Commun. 2025 Feb 24;16:1930. doi: 10.1038/s41467-025-57003-5 (PMC11850925; doi:10.1038/s41467-025-57003-5)
Supplement: Supplementary file 7 — Source Data [file 41467_2025_57003_MOESM7_ESM.zip › 7-Source Data/Figure 4/Fig 4i - WBCSubtype CIF and SHAM.xlsx]

## Sheet: MID PUMP WBCSubtype CIF andSHAM
Time (min)	CIF-PMN (% of baseline)								CIF-LYM (% of baseline)								CIF-MON (% of baseline)								CIF-EOS (% of baseline)								CIF-BAS (% of baseline)								Sham-PMN (% of baseline)								Sham-LYM (% of baseline)
0	100	100	100	100	100	100	100	100	100	100	100	100	100	100	100	100	100	100	100	100	100	100	100	100	100	100	100	100	100	100	100	100	100	100	100	100	100	100	100	100	100	100	100	100	100	100	100	100	100
15	81	137	191	106	94	107	118	113	85	135	114	102	98	114	100	78	74	133	118	87	71	97	97	70	60	113	150	120	60	175	75	230	63	167	80	142	78	80	100	100	97	90	137	119	139	107	126	107	104
30	78	135	233	132	158	110	177	123	79	126	113	95	73	107	89	87	74	115	118	79	52	97	100	73	47	125	125	100	190	75	100	100	50	133	80	75	56	80	67	133	108	154	191	121	186	107	122	105	96
45	71	208	233	123	108	97	190	112	70	137	110	81	79	101	81	63	82	148	141	87	77	89	131	140	40	138	100	113	80	175	175	160	50	200	80	75	78	100	83	133	146	123	250	224	220	116	161	110	95
60	98	224	219	160	102	80	174	146	68	127	95	89	75	78	72	69	55	130	206	103	71	80	119	90	113	88	150	87	60	75	125	50	50	200	60	142	78	40	33	167	181	134	283	155	262	127	214	112	92
75	71	278	182	177	181	199	222	155	68	121	87	82	53	65	69	59	53	126	112	91	100	143	91	73	27	88	50	93	210	450	75	90	38	200	100	75	78	60	50	200	186	169	284	212	279	144	233	108	77
90	66	290	198	183	121	159	201	146	62	100	76	74	61	67	66	46	45	185	112	95	65	66	75	57	20	288	25	60	30	250	50	30	50	200	40	83	33	60	83	67	191	204	322	260	308	159	246	137	72
105	66	328	189	202	124	114	154	113	53	97	64	70	52	65	59	42	50	141	135	87	55	77	100	77	13	50	75	80	20	150	100	30	25	167	60	75	56	20	67	100	188	268	366	283	358	203	288	117	62
120	73	344	161	197	164	138	174	147	56	87	51	59	44	55	57	38	53	156	82	97	32	57	97	87	27	38	25	67	150	150	100	20	38	133	40	67	33	20	33	100	195	310	367	317	407	241	321	160	56
135	63	340	188	192	163	125	196	118	48	80	47	51	42	53	51	27	39	152	59	71	65	97	75	43	13	50	50	53	30	100	50	10	38	267	20	58	33	60	67	67	198	330	386	340	438	273	336	195	49
150	75	344	182	192	177	129	206	117	45	73	36	45	43	47	40	28	39	144	88	64	68	86	103	47	13	25	25	53	30	25	0	10	38	133	40	75	22	20	50	100	237	386	397	400	490	316	343	197	50
165	90	318	223	199	175	128	176	104	50	66	38	43	43	45	43	27	37	170	100	69	65	91	78	50	27	38	25	40	20	50	75	10	75	233	40	42	56	20	67	67	224	410	415	383	510	333	359	222	40
180	75	245	189	173	157	142	207	100	40	46	34	34	39	40	35	22	61	119	112	78	61	100	91	57	13	25	0	20	20	25	25	0	75	100	40	50	33	80	33	33	248	476	351	448	489	358	349	228	39
[truncated: 31 more columns]
