# Supplementary material for: Ultra-low extracorporeal volume microfluidic leukapheresis is safe and effective in a rat model
Source: Nat Commun. 2025 Feb 24;16:1930. doi: 10.1038/s41467-025-57003-5 (PMC11850925; doi:10.1038/s41467-025-57003-5)
Supplement: Supplementary file 7 — Source Data [file 41467_2025_57003_MOESM7_ESM.zip › 7-Source Data/Figure 4/Fig 4l - Combo PLT-RBC and WBC-RBC ratio.xlsx]

## Sheet: Combo PLT-RBC and WBC-RBC ratio
	CIF								Sham
PLTfinal%:RBCfinal%	1.22752	1.13636	1.225	1.19048	1.11268	1.35035	1.15237	1.1532	1.08642	1.12048	1	1.18184	1.01352	1.25036	1.46368	1.08274
WBCfinal%:RBCfinal%	0.65	0.77	0.68	0.64	0.73	0.6	0.79	0.54	1.14	1.29	1.11	0.95	1.41	0.94	1.33	0.93
