# Supplementary material for: Ultra-low extracorporeal volume microfluidic leukapheresis is safe and effective in a rat model
Source: Nat Commun. 2025 Feb 24;16:1930. doi: 10.1038/s41467-025-57003-5 (PMC11850925; doi:10.1038/s41467-025-57003-5)
Supplement: Supplementary file 7 — Source Data [file 41467_2025_57003_MOESM7_ESM.zip › 7-Source Data/Figure 5/Fig 5a - PF Ratio.xlsx]

## Sheet: Fig 5a - PF Ratio
	Sham								CIF
Pre	184.4	314.2		462.5	567.1	119.6	424	361	317.3	347	118.6	315.8	413.3	242.6	556.6	90
Post	303.8	344.2		383.2	473.4	318.6	588.1	498	243.4	456.1	242	488.4	421	298	351.6	379.2
Note: (For all Figure 5 panels) Missing data from animals in which not enough plasma was available for measurement.
