# Supplementary material for: Ultra-low extracorporeal volume microfluidic leukapheresis is safe and effective in a rat model
Source: Nat Commun. 2025 Feb 24;16:1930. doi: 10.1038/s41467-025-57003-5 (PMC11850925; doi:10.1038/s41467-025-57003-5)
Supplement: Supplementary file 7 — Source Data [file 41467_2025_57003_MOESM7_ESM.zip › 7-Source Data/Figure 5/Fig 5d - BUN.xlsx]

## Sheet: Fig 5d - BUN
	Sham								CIF
Pre (mg/dL)	23.01	23.37	23.85	20.56	20.09	20.34	15.95	20.89		24.04	20.25	19.45	19.23	18.32	19.83	17.44
Post (mg/dL)	53.36	35.69	45.54	39.62	37.87	41.15	23.56	33.43		45.38	37.59	42.3	28.4	33.44	24.03	19.58
