# Supplementary material for: Ultra-low extracorporeal volume microfluidic leukapheresis is safe and effective in a rat model
Source: Nat Commun. 2025 Feb 24;16:1930. doi: 10.1038/s41467-025-57003-5 (PMC11850925; doi:10.1038/s41467-025-57003-5)
Supplement: Supplementary file 7 — Source Data [file 41467_2025_57003_MOESM7_ESM.zip › 7-Source Data/Figure 5/Fig 5e - Creatinine.xlsx]

## Sheet: Fig 5e - Creatinine
	Sham								CIF
Pre (mg/dL)	0.23	0.24	0.55	0.06	0.11	0.25	0.25	0.2		0.42	0.31	0.09	0.28	0.25	0.42	0.2
Post (mg/dL)	0.42	0.3	0.57	0.37	0.4	0.34	0.61	0.56		0.62	0.5	0.5	0.18	0.91	0.42	0.48
