# Supplementary material for: Ultra-low extracorporeal volume microfluidic leukapheresis is safe and effective in a rat model
Source: Nat Commun. 2025 Feb 24;16:1930. doi: 10.1038/s41467-025-57003-5 (PMC11850925; doi:10.1038/s41467-025-57003-5)
Supplement: Supplementary file 7 — Source Data [file 41467_2025_57003_MOESM7_ESM.zip › 7-Source Data/Figure 5/Fig 5g - ALT.xlsx]

## Sheet: Fig 5g - ALT
	Sham								CIF
Pre (U/L)	27.61	24.04	27.29	27.56	27.76	22.41	21.24	25.57		19.71	21.18	27.25	22.4	21.41	19.31	24.06
Post (U/L)	25.84	26.1	38.12	28.54	24.02	26.15	20.49	21.83		24.3	17.03	27.58	15.94	24.78	17.25	18.56
