# Supplementary material for: Ultra-low extracorporeal volume microfluidic leukapheresis is safe and effective in a rat model
Source: Nat Commun. 2025 Feb 24;16:1930. doi: 10.1038/s41467-025-57003-5 (PMC11850925; doi:10.1038/s41467-025-57003-5)
Supplement: Supplementary file 7 — Source Data [file 41467_2025_57003_MOESM7_ESM.zip › 7-Source Data/Figure 5/Fig 5g - AST.xlsx]

## Sheet: Fig 5g - AST
	Sham								CIF
Pre (U/L)	42.39	33.15	49.24	47.37	39.15	34.06	41.5	38.48		33.25	35.26	44.39	45.87	34.16	38.92	48.5
Post (U/L)	34.05	36.2	67.02	46.68	54.75	39.08	45.72	35.91		43.33	26.09	48.26	31.56	35.31	36.65	40.19
