# Supplementary material for: Ultra-low extracorporeal volume microfluidic leukapheresis is safe and effective in a rat model
Source: Nat Commun. 2025 Feb 24;16:1930. doi: 10.1038/s41467-025-57003-5 (PMC11850925; doi:10.1038/s41467-025-57003-5)
Supplement: Supplementary file 7 — Source Data [file 41467_2025_57003_MOESM7_ESM.zip › 7-Source Data/Figure 5/Fig 5h - Direct Bili.xlsx]

## Sheet: Fig 5h - Direct Bili
	Sham								CIF
Pre (mg/dL)	0.02	0.05	0.04	0.06	0.09	0.11	0.02	0.01		0.03	0.04	0.07	0.17	0.04	0	0.04
Post (mg/dL)	0.02	0.01	0.04	0.04	0.02	0.04	0.08	0		0	0	0.01	0.01	0.03	0	0.04
