# Supplementary material for: Ultra-low extracorporeal volume microfluidic leukapheresis is safe and effective in a rat model
Source: Nat Commun. 2025 Feb 24;16:1930. doi: 10.1038/s41467-025-57003-5 (PMC11850925; doi:10.1038/s41467-025-57003-5)
Supplement: Supplementary file 7 — Source Data [file 41467_2025_57003_MOESM7_ESM.zip › 7-Source Data/Figure 5/Fig 5h - Total Bili.xlsx]

## Sheet: Fig 5h - Total Bili
	Sham								CIF
Pre (mg/dL)	0.1	0.07	0.1	0.11	0.1	0.09	0.09	0.11		0.07	0.13	0.08	0.17	0.1	0.09	0.11
Post (mg/dL)	0.12	0.09	0.13	0.15	0.15	0.16	0.15	0.13		0.08	0.12	0.12	0.12	0.1	0.09	0.13
