# Supplementary material for: Ultra-low extracorporeal volume microfluidic leukapheresis is safe and effective in a rat model
Source: Nat Commun. 2025 Feb 24;16:1930. doi: 10.1038/s41467-025-57003-5 (PMC11850925; doi:10.1038/s41467-025-57003-5)
Supplement: Supplementary file 7 — Source Data [file 41467_2025_57003_MOESM7_ESM.zip › 7-Source Data/Figure 5/Fig 5j - LDH.xlsx]

## Sheet: Fig 5j - LDH
	Sham								CIF
Pre (U/L)	69.06	30.48	108.42	50.05	84.02	46.81	54.23	60.23		44.1	57.4	49.5	59.6	37.4	48.8	58.9
Post (U/L)	90.14	61.08	214.08	119.34	389.95	132.65	171.52	125.28		97.6	57.8	127.2	144	100.2	110.4	63.9
