# Supplementary material for: Ultra-low extracorporeal volume microfluidic leukapheresis is safe and effective in a rat model
Source: Nat Commun. 2025 Feb 24;16:1930. doi: 10.1038/s41467-025-57003-5 (PMC11850925; doi:10.1038/s41467-025-57003-5)
Supplement: Supplementary file 7 — Source Data [file 41467_2025_57003_MOESM7_ESM.zip › 7-Source Data/Figure 5/Fig 5m - Rat VWF.xlsx]

## Sheet: Fig 5m - Rat VWF (pg_mL)
	CIF								SHAM
Pre (pg/mL)		3061.06	2749.05	2409.15	2801.58	2441.29	2375.17	2286.59	1665.44	2463.93	4449.46	1895.06	1608.57	1751.49	2477.88	1264.03
Post (pg/mL)		4635.86	2903.21	3889.54	3416.93	3108.99	3042.69	2549.79	2886	2766.62	5242.51	2062.7	2611.38	2341.11	3849.32	1437.56
