# Supplementary material for: Ultra-low extracorporeal volume microfluidic leukapheresis is safe and effective in a rat model
Source: Nat Commun. 2025 Feb 24;16:1930. doi: 10.1038/s41467-025-57003-5 (PMC11850925; doi:10.1038/s41467-025-57003-5)
Supplement: Supplementary file 7 — Source Data [file 41467_2025_57003_MOESM7_ESM.zip › 7-Source Data/Figure 5/Fig 5n - Fibrinogen.xlsx]

## Sheet: Fig 5n - Fibrinogen (ng_mL)
	CIF								SHAM
Pre (ng/mL)		6577839	3030627	3270695	2770713	2525567	2867331	2734824	2494230	3661015	4807829	1936012	3059573	2780471	2005980	2484583
Post (ng/mL)		3043632	3673803	2538647	1847252	3258110	2519707	3171729	2539360	3462745	4278399	2329119	2465222	2770961	2959970	1593313
