# Supplementary material for: Ultra-low extracorporeal volume microfluidic leukapheresis is safe and effective in a rat model
Source: Nat Commun. 2025 Feb 24;16:1930. doi: 10.1038/s41467-025-57003-5 (PMC11850925; doi:10.1038/s41467-025-57003-5)
Supplement: Supplementary file 7 — Source Data [file 41467_2025_57003_MOESM7_ESM.zip › 7-Source Data/Figure 5/Fig 5o - TAT.xlsx]

## Sheet: Fig 5o - TAT (pg_mL)
	CIF								SHAM
Pre (pg/mL)		15.218	0	28.645	20.672	41.204	30.445	34.553	12.523	49.359	43.95	0	84.439	16.012	47.289	31.766
Post (pg/mL)		66.595	55.866	82.165	54.571	127.062	83.204	109.79	74.325	59.084	132.105	20.575	108.099	62.57	106.178	63.213
