# Supplementary material for: Ultra-low extracorporeal volume microfluidic leukapheresis is safe and effective in a rat model
Source: Nat Commun. 2025 Feb 24;16:1930. doi: 10.1038/s41467-025-57003-5 (PMC11850925; doi:10.1038/s41467-025-57003-5)
Supplement: Supplementary file 7 — Source Data [file 41467_2025_57003_MOESM7_ESM.zip › 7-Source Data/Figure 6/Fig 6a - EGF.xlsx]

## Sheet: Fig 6a - EGF
	CIF								Sham
Pre (pg/mL)		0	0	32.21	0	0.01	44.8	0.29	10.23	0	0.52	0	0.26	0	12.23	0
Post (pg/mL)		0	0.01	0.03	0	0	0.03	0	0.01	0	0	0	0	0	0.01	0
Note: (For all Figure 6 panels) Missing data from animals in which not enough plasma was available for measurement.
