# Supplementary material for: Ultra-low extracorporeal volume microfluidic leukapheresis is safe and effective in a rat model
Source: Nat Commun. 2025 Feb 24;16:1930. doi: 10.1038/s41467-025-57003-5 (PMC11850925; doi:10.1038/s41467-025-57003-5)
Supplement: Supplementary file 7 — Source Data [file 41467_2025_57003_MOESM7_ESM.zip › 7-Source Data/Figure 6/Fig 6aa - VEGF.xlsx]

## Sheet: Fig 6aa - VEGF
	CIF								Sham
Pre (pg/mL)		175.17	55.99	106.12	118.8	14.98	107.27	159.19	106.12	164.03	148.88	188.13	10.26	86.06	109.6	106.12
Post (pg/mL)		178.45	74.44	42.34	75.24	7.55	73.64	76.05	50.01	123.36	124.69	75.24	6.47	46.39	54.21	60.36
