# Supplementary material for: Ultra-low extracorporeal volume microfluidic leukapheresis is safe and effective in a rat model
Source: Nat Commun. 2025 Feb 24;16:1930. doi: 10.1038/s41467-025-57003-5 (PMC11850925; doi:10.1038/s41467-025-57003-5)
Supplement: Supplementary file 7 — Source Data [file 41467_2025_57003_MOESM7_ESM.zip › 7-Source Data/Figure 6/Fig 6b - Eotaxin.xlsx]

## Sheet: Fig 6b - Eotaxin
	CIF								Sham
Pre (pg/mL)		7.9	8.27	8.65	8.39	7.9	7.9	8.39	8.52	7.44	7.33	7.9	8.15	8.02	8.15	7.67
Post (pg/mL)		7.9	8.39	8.65	9.61	8.39	8.39	8.27	7.9	7.9	7.9	8.27	8.02	8.39	8.27	7.9
