# Supplementary material for: Ultra-low extracorporeal volume microfluidic leukapheresis is safe and effective in a rat model
Source: Nat Commun. 2025 Feb 24;16:1930. doi: 10.1038/s41467-025-57003-5 (PMC11850925; doi:10.1038/s41467-025-57003-5)
Supplement: Supplementary file 7 — Source Data [file 41467_2025_57003_MOESM7_ESM.zip › 7-Source Data/Figure 6/Fig 6bb - TF.xlsx]

## Sheet: Fig 6bb - TF (pg_mL)
	CIF								SHAM
Pre (pg/mL)		399.36	405.49	406.75	331.86	359.19	388.2	370.77		535.74	373.7	336.18	365.75	347.34	339.11	399.91
Post (pg/mL)		336.74	339.39	380.25	395.03	384.71	359.75	332.14		346.23	328.51	519.98	380.81	351.25	370.21	412.88
