# Supplementary material for: Ultra-low extracorporeal volume microfluidic leukapheresis is safe and effective in a rat model
Source: Nat Commun. 2025 Feb 24;16:1930. doi: 10.1038/s41467-025-57003-5 (PMC11850925; doi:10.1038/s41467-025-57003-5)
Supplement: Supplementary file 7 — Source Data [file 41467_2025_57003_MOESM7_ESM.zip › 7-Source Data/Figure 6/Fig 6c - Fractalkine_CX3CL1.xlsx]

## Sheet: Fig 6c - Fractalkine_CX3CL1
	CIF								Sham
Pre (pg/mL)		95.42	40.52	46.88	45.44	2.44	79.79	55.39	66.12	84.03	100.49	52.03	2.44	50.96	42.25	27.56
Post (pg/mL)		98.16	62.77	19.74	37.67	5.48	40.95	28.43	41.81	79.23	88.5	33.59	2.44	32.9	22.37	20.8
