# Supplementary material for: Ultra-low extracorporeal volume microfluidic leukapheresis is safe and effective in a rat model
Source: Nat Commun. 2025 Feb 24;16:1930. doi: 10.1038/s41467-025-57003-5 (PMC11850925; doi:10.1038/s41467-025-57003-5)
Supplement: Supplementary file 7 — Source Data [file 41467_2025_57003_MOESM7_ESM.zip › 7-Source Data/Figure 6/Fig 6d - G-CSF.xlsx]

## Sheet: Fig 6d - G-CSF
	CIF								Sham
Pre (pg/mL)		4.46	4.73	6.8	4.73	4.73	6.8	5.34	4.2	6.03	8.15	6.03	5.34	3.72	6.03	5.03
Post (pg/mL)		4.46	12.42	4.73	8.65	6.03	6.03	6.4	6.03	6.03	4.46	5.67	4.46	5.34	4.46	5.34
