# Supplementary material for: Ultra-low extracorporeal volume microfluidic leukapheresis is safe and effective in a rat model
Source: Nat Commun. 2025 Feb 24;16:1930. doi: 10.1038/s41467-025-57003-5 (PMC11850925; doi:10.1038/s41467-025-57003-5)
Supplement: Supplementary file 7 — Source Data [file 41467_2025_57003_MOESM7_ESM.zip › 7-Source Data/Figure 6/Fig 6dd - PLA.xlsx]

## Sheet: Fig 6dd - PLA
	CIF								Ret								Sham
Start (%CD45+)				2.04	7.05	6.19	4.01	2.97				3.36	4.48	8.66	5.03	3.17					3.47	4.14	3.32	9.88
End (%CD45+)				3.59	7.09	7.02	14.63	3.36				3.78	7.35	8.91	7.7	3.34					6.06	3.94	4.34	6.62
