# Supplementary material for: Ultra-low extracorporeal volume microfluidic leukapheresis is safe and effective in a rat model
Source: Nat Commun. 2025 Feb 24;16:1930. doi: 10.1038/s41467-025-57003-5 (PMC11850925; doi:10.1038/s41467-025-57003-5)
Supplement: Supplementary file 7 — Source Data [file 41467_2025_57003_MOESM7_ESM.zip › 7-Source Data/Figure 6/Fig 6e - GM-CSF.xlsx]

## Sheet: Fig 6e - GM-CSF
	CIF								Sham
Pre (pg/mL)		63.33	53.25	58.07	53.25	44.78	53.25	101.98	48.83	42.88	69.06	53.25	48.83	48.83	58.07	44.78
Post (pg/mL)		55.61	75.31	48.83	82.12	63.33	58.07	69.06	78.64	48.83	63.33	69.06	82.12	75.31	44.78	75.31
