# Supplementary material for: Ultra-low extracorporeal volume microfluidic leukapheresis is safe and effective in a rat model
Source: Nat Commun. 2025 Feb 24;16:1930. doi: 10.1038/s41467-025-57003-5 (PMC11850925; doi:10.1038/s41467-025-57003-5)
Supplement: Supplementary file 7 — Source Data [file 41467_2025_57003_MOESM7_ESM.zip › 7-Source Data/Figure 6/Fig 6f - GRO_KC.xlsx]

## Sheet: Fig 6f - GRO_KC
	CIF								Sham
Pre (pg/mL)		2.16	1.32	1.83	1.17	1.22	1.27	1.69	1.04	1.43	1.32	1.43	1.99	1.49	1.83	1.43
Post (pg/mL)		2.54	4.31	1.32	2.16	1.22	1.76	1.69	2.34	3.38	5.08	2.34	2.16	2.25	1.99	2.34
