# Supplementary material for: Ultra-low extracorporeal volume microfluidic leukapheresis is safe and effective in a rat model
Source: Nat Commun. 2025 Feb 24;16:1930. doi: 10.1038/s41467-025-57003-5 (PMC11850925; doi:10.1038/s41467-025-57003-5)
Supplement: Supplementary file 7 — Source Data [file 41467_2025_57003_MOESM7_ESM.zip › 7-Source Data/Figure 6/Fig 6g - IFNg.xlsx]

## Sheet: Fig 6g - IFNg
	CIF								Sham
Pre (pg/mL)		2.91	2.59	2.74	4.11	4.11	3.26	4.11	2.45	2.91	1.45	8.71	4.62	2.06	4.11	3.08
Post (pg/mL)		2.74	5.49	2.91	8.22	1.94	4.36	2.91	3.46	3.46	2.45	2.91	3.26	2.45	1.83	1.83
