# Supplementary material for: Ultra-low extracorporeal volume microfluidic leukapheresis is safe and effective in a rat model
Source: Nat Commun. 2025 Feb 24;16:1930. doi: 10.1038/s41467-025-57003-5 (PMC11850925; doi:10.1038/s41467-025-57003-5)
Supplement: Supplementary file 7 — Source Data [file 41467_2025_57003_MOESM7_ESM.zip › 7-Source Data/Figure 6/Fig 6h - IL-1a.xlsx]

## Sheet: Fig 6h - IL-1a
	CIF								Sham
Pre (pg/mL)		14.83	12.55	14.83	9	14.83	23.1	14.03	11.24	10.06	8.06	20.68	19.56	13.27	15.67	17.51
Post (pg/mL)		14.03	14.83	10.63	18.51	9	12.55	18.51	10.63	14.03	16.57	10.06	14.83	10.06	12.55	12.55
