# Supplementary material for: Ultra-low extracorporeal volume microfluidic leukapheresis is safe and effective in a rat model
Source: Nat Commun. 2025 Feb 24;16:1930. doi: 10.1038/s41467-025-57003-5 (PMC11850925; doi:10.1038/s41467-025-57003-5)
Supplement: Supplementary file 7 — Source Data [file 41467_2025_57003_MOESM7_ESM.zip › 7-Source Data/Figure 6/Fig 6i - IL-1b.xlsx]

## Sheet: Fig 6i - IL-1b
	CIF								Sham
Pre (pg/mL)		11.67	15.1	15.59	10.59	10.26	9.62	15.1	9.62	9.62	9.62	13.06	13.49	11.12	20.18	10.94
Post (pg/mL)		10.59	13.27	10.94	10.94	9.93	10.26	11.67	9.77	10.26	10.42	10.94	10.26	12.65	10.09	11.3
