# Supplementary material for: Ultra-low extracorporeal volume microfluidic leukapheresis is safe and effective in a rat model
Source: Nat Commun. 2025 Feb 24;16:1930. doi: 10.1038/s41467-025-57003-5 (PMC11850925; doi:10.1038/s41467-025-57003-5)
Supplement: Supplementary file 7 — Source Data [file 41467_2025_57003_MOESM7_ESM.zip › 7-Source Data/Figure 6/Fig 6j - IL-2.xlsx]

## Sheet: Fig 6j - IL-2
	CIF								Sham
Pre (pg/mL)		59.29	62.67	71.99	55.32	64.43	54.56	59.29	53.81	51.62	55.32	56.09	57.67	53.07	53.81	48.83
Post (pg/mL)		56.88	74.01	66.24	88.63	60.96	66.24	64.43	54.56	53.81	57.67	70.02	57.67	68.11	56.09	56.09
