# Supplementary material for: Ultra-low extracorporeal volume microfluidic leukapheresis is safe and effective in a rat model
Source: Nat Commun. 2025 Feb 24;16:1930. doi: 10.1038/s41467-025-57003-5 (PMC11850925; doi:10.1038/s41467-025-57003-5)
Supplement: Supplementary file 7 — Source Data [file 41467_2025_57003_MOESM7_ESM.zip › 7-Source Data/Figure 6/Fig 6k - IL-4.xlsx]

## Sheet: Fig 6k - IL-4
	CIF								Sham
Pre (pg/mL)		9.21	14.63	18.43	9.76	10.34	9.76	10.96	8.69	9.76	8.69	12.3	17.39	13.03	10.96	8.21
Post (pg/mL)		11.61	21.92	15.5	26.07	18.43	16.42	14.63	11.61	13.03	15.5	16.42	12.3	9.21	13.8	12.3
