# Supplementary material for: Ultra-low extracorporeal volume microfluidic leukapheresis is safe and effective in a rat model
Source: Nat Commun. 2025 Feb 24;16:1930. doi: 10.1038/s41467-025-57003-5 (PMC11850925; doi:10.1038/s41467-025-57003-5)
Supplement: Supplementary file 7 — Source Data [file 41467_2025_57003_MOESM7_ESM.zip › 7-Source Data/Figure 6/Fig 6l - IL-5.xlsx]

## Sheet: Fig 6l - IL-5
	CIF								Sham
Pre (pg/mL)		33.72	33.02	35.91	33.02	30.36	36.67	38.25	31	29.73	32.33	35.91	38.25	36.67	34.43	33.72
Post (pg/mL)		34.43	44.31	39.06	43.39	40.74	34.43	41.6	33.02	29.11	34.43	35.91	35.91	44.31	35.17	39.06
