# Supplementary material for: Ultra-low extracorporeal volume microfluidic leukapheresis is safe and effective in a rat model
Source: Nat Commun. 2025 Feb 24;16:1930. doi: 10.1038/s41467-025-57003-5 (PMC11850925; doi:10.1038/s41467-025-57003-5)
Supplement: Supplementary file 7 — Source Data [file 41467_2025_57003_MOESM7_ESM.zip › 7-Source Data/Figure 6/Fig 6m - IL-6.xlsx]

## Sheet: Fig 6m - IL-6
	CIF								Sham
Pre (pg/mL)		281.26	259.24	281.26	317.86	281.26	259.24	281.26	238.94	281.26	238.94	344.87	305.16	248.88	305.16	248.88
Post (pg/mL)		305.16	259.24	281.26	405.96	270.03	305.16	292.97	259.24	331.09	292.97	305.16	259.24	259.24	238.94	281.26
