# Supplementary material for: Ultra-low extracorporeal volume microfluidic leukapheresis is safe and effective in a rat model
Source: Nat Commun. 2025 Feb 24;16:1930. doi: 10.1038/s41467-025-57003-5 (PMC11850925; doi:10.1038/s41467-025-57003-5)
Supplement: Supplementary file 7 — Source Data [file 41467_2025_57003_MOESM7_ESM.zip › 7-Source Data/Figure 6/Fig 6n - IL-10.xlsx]

## Sheet: Fig 6n - IL-10
	CIF								Sham
Pre (pg/mL)		10.03	7.55	7.55	5.34	4.42	4.15	6.06	3.77	4.28	5.01	8.84	6.06	4.15	18.84	4.86
Post (pg/mL)		5.87	13.75	4.42	6.45	4.42	4.15	4.56	4.42	5.34	4.71	4.71	6.06	4.15	4.15	3.77
