# Supplementary material for: Ultra-low extracorporeal volume microfluidic leukapheresis is safe and effective in a rat model
Source: Nat Commun. 2025 Feb 24;16:1930. doi: 10.1038/s41467-025-57003-5 (PMC11850925; doi:10.1038/s41467-025-57003-5)
Supplement: Supplementary file 7 — Source Data [file 41467_2025_57003_MOESM7_ESM.zip › 7-Source Data/Figure 6/Fig 6o - IL-12p70.xlsx]

## Sheet: Fig 6o - IL-12p70
	CIF								Sham
Pre (pg/mL)		45.85	27.7	16.73	16.73	16.73	16.73	16.73	24.42	24.42	16.73	18.98	40.42	20.21	18.98	14.75
Post (pg/mL)		37.96	59	59	152.18	109.11	52.01	45.85	21.53	24.42	29.5	80.84	55.39	66.92	27.7	35.64
