# Supplementary material for: Ultra-low extracorporeal volume microfluidic leukapheresis is safe and effective in a rat model
Source: Nat Commun. 2025 Feb 24;16:1930. doi: 10.1038/s41467-025-57003-5 (PMC11850925; doi:10.1038/s41467-025-57003-5)
Supplement: Supplementary file 7 — Source Data [file 41467_2025_57003_MOESM7_ESM.zip › 7-Source Data/Figure 6/Fig 6p - IL-13.xlsx]

## Sheet: Fig 6p - IL-13
	CIF								Sham
Pre (pg/mL)		27.62	29.09	30.65	28.59	26.22	26.22	31.73	26.68	26.68	25.77	27.62	34	30.12	28.1	29.6
Post (pg/mL)		27.62	26.68	27.62	30.65	29.6	27.62	31.18	26.22	26.68	27.62	27.62	26.22	27.62	25.77	29.09
