# Supplementary material for: Ultra-low extracorporeal volume microfluidic leukapheresis is safe and effective in a rat model
Source: Nat Commun. 2025 Feb 24;16:1930. doi: 10.1038/s41467-025-57003-5 (PMC11850925; doi:10.1038/s41467-025-57003-5)
Supplement: Supplementary file 7 — Source Data [file 41467_2025_57003_MOESM7_ESM.zip › 7-Source Data/Figure 6/Fig 6q - IL-17A.xlsx]

## Sheet: Fig 6q - IL-17A
	CIF								Sham
Pre (pg/mL)		10.35	13.75	35.39	11.02	8.57	10.68	12.51	8.84	10.68	13.75	12.12	13.75	12.12	12.12	10.68
Post (pg/mL)		10.68	23.49	16.61	30.23	14.64	12.12	15.59	12.91	11.38	12.91	14.19	12.91	14.64	13.75	12.91
