# Supplementary material for: Ultra-low extracorporeal volume microfluidic leukapheresis is safe and effective in a rat model
Source: Nat Commun. 2025 Feb 24;16:1930. doi: 10.1038/s41467-025-57003-5 (PMC11850925; doi:10.1038/s41467-025-57003-5)
Supplement: Supplementary file 7 — Source Data [file 41467_2025_57003_MOESM7_ESM.zip › 7-Source Data/Figure 6/Fig 6r - IL-18.xlsx]

## Sheet: Fig 6r - IL-18
	CIF								Sham
Pre (pg/mL)		20.03	40.06	15.64	13.48	12.21	31.28	32.87	12.21	18.14	44.23	19.07	6.74	15.64	10.02	12.83
Post (pg/mL)		25.66	40.06	12.21	100.91	13.48	32.87	29.77	14.89	13.48	24.42	23.24	7.82	26.96	14.89	11.06
