# Supplementary material for: Ultra-low extracorporeal volume microfluidic leukapheresis is safe and effective in a rat model
Source: Nat Commun. 2025 Feb 24;16:1930. doi: 10.1038/s41467-025-57003-5 (PMC11850925; doi:10.1038/s41467-025-57003-5)
Supplement: Supplementary file 7 — Source Data [file 41467_2025_57003_MOESM7_ESM.zip › 7-Source Data/Figure 6/Fig 6s - IP-10.xlsx]

## Sheet: Fig 6s - IP-10
	CIF								Sham
Pre (pg/mL)		550.93	120.76	259.6	595.53	330.83	86.05	329.2	102.56	236.02	106.57	153.22	155.3	123.72	259.23	354.06
Post (pg/mL)		423.29	317.98	205.19	196.21	120.76	145.48	467.61	204.03	287.77	318.45	253.4	325.67	211.41	266.14	279.31
