# Supplementary material for: Ultra-low extracorporeal volume microfluidic leukapheresis is safe and effective in a rat model
Source: Nat Commun. 2025 Feb 24;16:1930. doi: 10.1038/s41467-025-57003-5 (PMC11850925; doi:10.1038/s41467-025-57003-5)
Supplement: Supplementary file 7 — Source Data [file 41467_2025_57003_MOESM7_ESM.zip › 7-Source Data/Figure 6/Fig 6t - Leptin.xlsx]

## Sheet: Fig 6t - Leptin
	CIF								Sham
Pre (pg/mL)		13535.8	3478.37	41084.9	4808.58	8369.5	12372.7	18154.7	14456.2	13875.3	3797.71	35553.3	10283.1	8276.4	26093.3	13576.5
Post (pg/mL)		19031.1	5559.25	12758	3762.5	2865.39	11202.5	12932.6	7769.95	13661.7	8338.35	11119.3	11023.5	2907.64	11575.1	8497.3
