# Supplementary material for: Ultra-low extracorporeal volume microfluidic leukapheresis is safe and effective in a rat model
Source: Nat Commun. 2025 Feb 24;16:1930. doi: 10.1038/s41467-025-57003-5 (PMC11850925; doi:10.1038/s41467-025-57003-5)
Supplement: Supplementary file 7 — Source Data [file 41467_2025_57003_MOESM7_ESM.zip › 7-Source Data/Figure 6/Fig 6u - LIX_CXCL5.xlsx]

## Sheet: Fig 6u - LIX_CXCL5
	CIF								Sham
Pre (pg/mL)		15.1	8.4	20.8	11.57	6.43	5.78	8.86	4.67	5.78	15.1	15.1	86.99	6.1	6.43	6.43
Post (pg/mL)		212.59	361.95	227.12	423.02	271.81	449.63	384.72	222.17	161.11	292.36	314.46	548.24	214.76	221.79	231.78
