# Supplementary material for: Ultra-low extracorporeal volume microfluidic leukapheresis is safe and effective in a rat model
Source: Nat Commun. 2025 Feb 24;16:1930. doi: 10.1038/s41467-025-57003-5 (PMC11850925; doi:10.1038/s41467-025-57003-5)
Supplement: Supplementary file 7 — Source Data [file 41467_2025_57003_MOESM7_ESM.zip › 7-Source Data/Figure 6/Fig 6v - MCP-1.xlsx]

## Sheet: Fig 6v - MCP-1
	CIF								Sham
Pre (pg/mL)		282.35	215.76	249.39	234.38	211.34	224.88	229.58	229.58	234.38	220.27	229.58	211.34	198.62	276.57	202.78
Post (pg/mL)		229.58	265.36	234.38	313.13	276.57	249.39	244.28	207.02	259.93	254.6	249.39	244.28	234.38	244.28	239.28
