# Supplementary material for: Ultra-low extracorporeal volume microfluidic leukapheresis is safe and effective in a rat model
Source: Nat Commun. 2025 Feb 24;16:1930. doi: 10.1038/s41467-025-57003-5 (PMC11850925; doi:10.1038/s41467-025-57003-5)
Supplement: Supplementary file 7 — Source Data [file 41467_2025_57003_MOESM7_ESM.zip › 7-Source Data/Figure 6/Fig 6w - MIP-1a.xlsx]

## Sheet: Fig 6w - MIP-1a
	CIF								Sham
Pre (pg/mL)		4.19	3.99	6.95	3.61	3.43	3.61	4.64	3.79	3.26	3.79	3.18	3.02	3.1	3.99	3.79
Post (pg/mL)		4.41	5.97	5	10.4	3.7	4.19	4.52	3.7	4.19	4.19	5.97	3.43	3.99	4.19	4.19
