# Supplementary material for: Ultra-low extracorporeal volume microfluidic leukapheresis is safe and effective in a rat model
Source: Nat Commun. 2025 Feb 24;16:1930. doi: 10.1038/s41467-025-57003-5 (PMC11850925; doi:10.1038/s41467-025-57003-5)
Supplement: Supplementary file 7 — Source Data [file 41467_2025_57003_MOESM7_ESM.zip › 7-Source Data/Figure 6/Fig 6x - MIP-2.xlsx]

## Sheet: Fig 6x - MIP-2
	CIF								Sham
Pre (pg/mL)		23.14	28.64	21.94	28.64	37.39	48.82	30.21	23.14	24.41	28.64	23.14	24.41	31.87	18.69	33.61
Post (pg/mL)		25.74	31.87	28.64	28.64	25.74	30.21	43.88	23.14	25.74	24.41	21.94	25.74	35.45	30.21	25.74
