# Supplementary material for: Ultra-low extracorporeal volume microfluidic leukapheresis is safe and effective in a rat model
Source: Nat Commun. 2025 Feb 24;16:1930. doi: 10.1038/s41467-025-57003-5 (PMC11850925; doi:10.1038/s41467-025-57003-5)
Supplement: Supplementary file 7 — Source Data [file 41467_2025_57003_MOESM7_ESM.zip › 7-Source Data/Figure 6/Fig 6y - RANTES_CCL5.xlsx]

## Sheet: Fig 6y - RANTES_CCL5
	CIF								Sham
Pre (pg/mL)		175.39	47.91	133.08	195.37	83.32	58.48	183.46	81.82	134.04	107.49	157.38	327.74	124.75	201.78	71.73
Post (pg/mL)		379.75	286.19	189.5	690.65	279.7	302.46	581.95	210.52	318.52	640.67	248.73	541.72	201.08	420.42	182.41
