# Supplementary material for: Ultra-low extracorporeal volume microfluidic leukapheresis is safe and effective in a rat model
Source: Nat Commun. 2025 Feb 24;16:1930. doi: 10.1038/s41467-025-57003-5 (PMC11850925; doi:10.1038/s41467-025-57003-5)
Supplement: Supplementary file 7 — Source Data [file 41467_2025_57003_MOESM7_ESM.zip › 7-Source Data/Figure 6/Fig 6z - TNFa.xlsx]

## Sheet: Fig 6z - TNFa
	CIF								Sham
Pre (pg/mL)		1.78	1.01	0.89	1.01	1.22	0.78	0.89	1.57	1.57	1.08	1.08	0.65	1.22	1.01	1.38
Post (pg/mL)		1.22	1.3	1.22	1.78	0.89	1.38	0.74	0.95	1.22	1.08	0.78	0.65	1.78	0.74	1.38
