# Supplementary material for: Ultra-low extracorporeal volume microfluidic leukapheresis is safe and effective in a rat model
Source: Nat Commun. 2025 Feb 24;16:1930. doi: 10.1038/s41467-025-57003-5 (PMC11850925; doi:10.1038/s41467-025-57003-5)
Supplement: Supplementary file 7 — Source Data [file 41467_2025_57003_MOESM7_ESM.zip › 7-Source Data/SI Fig 2/SI Fig 2a - WBC-By Design.xlsx]

## Sheet: WBC-By Design
	Design 1					Design 2					Design 3					Design 4
In (10^3/μL)	6.98	5.24	6.05	4.05	6.75	6.98	5.45	5.92	4.13	6.74	5.13	5.45	6.05	4.05	6.74	7.49	6.89	5.54	3.01	6.75
Ret (10^3/μL)	66.2	61.68	55.2	55.33	62.38	128.44	70.53	71.83	59.35	74.44	61.1	67.94	62.62	53.83	64.64	69.51	37.95	41.3	26.63	49
Fil (10^3/μL)	3.37	2.94	3.3	1.75	4.46	2.31	2.26	3.02	1.61	3.29	2.63	2.81	3.48	1.63	3.75	4.6	5.23	3.51	1.68	3.96
