# Supplementary material for: Ultra-low extracorporeal volume microfluidic leukapheresis is safe and effective in a rat model
Source: Nat Commun. 2025 Feb 24;16:1930. doi: 10.1038/s41467-025-57003-5 (PMC11850925; doi:10.1038/s41467-025-57003-5)
Supplement: Supplementary file 7 — Source Data [file 41467_2025_57003_MOESM7_ESM.zip › 7-Source Data/SI Fig 2/SI Fig 2b - RBC-By Design.xlsx]

## Sheet: RBC conc. -By Design
	Design 1					Design 2					Design 3					Design 4
In (10^6/μL)	3.9	4.23	3.67	3.49	3.58	4.99	4.23	3.64	3.43	3.63	3.5	4.23	3.7	3.49	3.63	3.89	3.96	3.92	3.45	3.58
Ret (10^6/μL)	4.59	4.74	4.21	4.29	4.42	4.48	4.59	4.42	4.27	4.41	3.63	4.77	4.21	3.99	4.1	4.05	4.23	4.09	3.74	3.81
Fil (10^6/μL)	3.99	4.2	3.62	3.47	3.58	3.96	4.05	3.71	3.43	3.6	3.29	4.2	3.73	3.46	3.51	3.91	3.88	3.91	3.47	3.55
