# Supplementary material for: Ultra-low extracorporeal volume microfluidic leukapheresis is safe and effective in a rat model
Source: Nat Commun. 2025 Feb 24;16:1930. doi: 10.1038/s41467-025-57003-5 (PMC11850925; doi:10.1038/s41467-025-57003-5)
Supplement: Supplementary file 7 — Source Data [file 41467_2025_57003_MOESM7_ESM.zip › 7-Source Data/SI Fig 2/SI Fig 2c - PLT-By Design.xlsx]

## Sheet: PLT conc. -By Design
	Design 1					Design 2					Design 3					Design 4
In (10^3/μL)	225.5	244	145	219	250	225.5	265	155	225	222	269	265	145	219	222	236	189	228	183	250
Ret (10^3/μL)	475	640	379	444	448	728	621	439	506	449	503	548	234	491	462	483	237	308	264	333
Fil (10^3/μL)	163	228	117	193	233	158	232	122	206	212	260	229	113	197	216.33	234	184	206	177	231
