# Supplementary material for: Ultra-low extracorporeal volume microfluidic leukapheresis is safe and effective in a rat model
Source: Nat Commun. 2025 Feb 24;16:1930. doi: 10.1038/s41467-025-57003-5 (PMC11850925; doi:10.1038/s41467-025-57003-5)
Supplement: Supplementary file 7 — Source Data [file 41467_2025_57003_MOESM7_ESM.zip › 7-Source Data/SI Fig 2/SI Fig 2d - PMN By Design.xlsx]

## Sheet: PMN conc. By Design
	Design 1					Design 2					Design 3					Design 4
In (10^3/μL)	4.7	3.27	3.21	2.22	3.17	4.7	3.42	2.99	2.23	3.05	2.84	3.42	3.21	2.22	3.05	4.61	3.99	3.4	1.6	3.17
Ret (10^3/μL)	51.59	43.48	37.16	32.94	34.22	103.01	50.12	48.18	35.35	43.22	43.6	45.97	42.78	32.18	38.07	51.59	22.92	28.49	16.87	30.51
Fil (10^3/μL)	1.79	1.65	1.35	0.83	1.89	0.95	1.22	1.03	0.73	1.18	1.17	1.66	1.36	0.72	1.37	2.53	2.98	1.92	0.76	1.34
