# Supplementary material for: Ultra-low extracorporeal volume microfluidic leukapheresis is safe and effective in a rat model
Source: Nat Commun. 2025 Feb 24;16:1930. doi: 10.1038/s41467-025-57003-5 (PMC11850925; doi:10.1038/s41467-025-57003-5)
Supplement: Supplementary file 7 — Source Data [file 41467_2025_57003_MOESM7_ESM.zip › 7-Source Data/SI Fig 2/SI Fig 2e - LYM By Design.xlsx]

## Sheet: LYM conc. By Design
	Design 1					Design 2					Design 3					Design 4
In (10^3/μL)	1.7	1.27	2.32	1.04	2.8	1.7	1.35	2.37	1.05	2.77	1.81	1.35	2.32	1.04	2.77	1.98	1.77	1.59	1.03	2.8
Ret (10^3/μL)	6.8	7.12	10.6	7.44	12.92	10.16	6.67	15.13	8.49	14.68	8.09	7.01	10.31	7.14	11.39	3.52	3.98	4.48	3.25	5.52
Fil (10^3/μL)	1.36	1.11	1.84	0.8	2.31	1.33	0.95	1.87	0.73	1.78	1.41	1.04	2.02	0.8	2.2	1.85	1.61	1.43	0.86	2.49
