# Supplementary material for: Ultra-low extracorporeal volume microfluidic leukapheresis is safe and effective in a rat model
Source: Nat Commun. 2025 Feb 24;16:1930. doi: 10.1038/s41467-025-57003-5 (PMC11850925; doi:10.1038/s41467-025-57003-5)
Supplement: Supplementary file 7 — Source Data [file 41467_2025_57003_MOESM7_ESM.zip › 7-Source Data/SI Fig 2/SI Fig 2f - MON By Design.xlsx]

## Sheet: MON conc. By Design
	Design 1					Design 2					Design 3					Design 4
In (10^3/μL)	0.53	0.5	0.33	0.48	0.46	0.53	0.53	0.36	0.49	0.53	0.39	0.53	0.33	0.48	0.53	0.62	0.62	0.37	0.23	0.46
Ret (10^3/μL)	7.13	8.34	5.06	8.62	8.81	13.76	10.53	5.82	9.05	9.41	7.69	11.45	6.72	8.28	8.65	11.02	6.02	5.35	3.71	7.83
Fil (10^3/μL)	0.2	0.14	0.09	0.07	0.13	0.03	0.07	0.08	0.07	0.1	0.04	0.09	0.07	0.06	0.11	0.17	0.33	0.11	0.03	0.08
