# Supplementary material for: Ultra-low extracorporeal volume microfluidic leukapheresis is safe and effective in a rat model
Source: Nat Commun. 2025 Feb 24;16:1930. doi: 10.1038/s41467-025-57003-5 (PMC11850925; doi:10.1038/s41467-025-57003-5)
Supplement: Supplementary file 7 — Source Data [file 41467_2025_57003_MOESM7_ESM.zip › 7-Source Data/SI Fig 2/SI Fig 2g - EOS By Design.xlsx]

## Sheet: EOS conc. By Design
	Design 1					Design 2					Design 3					Design 4
In (10^3/μL)	0.04	0.15	0.09	0.23	0.3	0.04	0.13	0.09	0.24	0.32	0.07	0.13	0.09	0.23	0.32	0.14	0.48	0.13	0.13	0.3
Ret (10^3/μL)	0.42	2.23	1.46	4.85	5.69	0.89	2.64	1.56	4.72	6.12	1.24	2.98	1.82	4.69	5.86	2.64	4.79	1.99	2.24	4.67
Fil (10^3/μL)	0.01	0.02	0.01	0.03	0.11	0	0.01	0.03	0.04	0.04	0.01	0.01	0.02	0.03	0.05	0.03	0.3	0.04	0.02	0.03
