# Supplementary material for: Ultra-low extracorporeal volume microfluidic leukapheresis is safe and effective in a rat model
Source: Nat Commun. 2025 Feb 24;16:1930. doi: 10.1038/s41467-025-57003-5 (PMC11850925; doi:10.1038/s41467-025-57003-5)
Supplement: Supplementary file 7 — Source Data [file 41467_2025_57003_MOESM7_ESM.zip › 7-Source Data/SI Fig 2/SI Fig 2h - BAS By Design.xlsx]

## Sheet: BAS conc. By Design
	Design 1					Design 2					Design 3					Design 4
In (10^3/μL)	0.01	0.05	0.1	0.08	0.02	0.01	0.02	0.11	0.12	0.07	0.02	0.02	0.1	0.08	0.07	0.13	0.03	0.05	0.02	0.02
Ret (10^3/μL)	0.26	0.51	0.92	1.48	0.69	0.46	0.57	1.14	1.74	1.01	0.48	0.53	0.99	1.54	0.67	0.74	0.24	0.99	0.56	0.47
Fil (10^3/μL)	0.01	0.02	0.01	0.02	0.02	0	0.01	0.01	0.04	0.19	0	0.01	0.01	0.02	0.02	0.02	0.01	0.01	0.01	0.02
