# Supplementary material for: Ultra-low extracorporeal volume microfluidic leukapheresis is safe and effective in a rat model
Source: Nat Commun. 2025 Feb 24;16:1930. doi: 10.1038/s41467-025-57003-5 (PMC11850925; doi:10.1038/s41467-025-57003-5)
Supplement: Supplementary file 7 — Source Data [file 41467_2025_57003_MOESM7_ESM.zip › 7-Source Data/SI Fig 2/SI Fig 2i - MV411 By Design.xlsx]

## Sheet: MV411 conc. By Design
	Design 2					Design 4
In (10^6/mL)	0.077	0.128	0.143	0.143	0.123	0.099	0.128	0.143	0.143	0.123
Ret (10^6/mL)	0.889	1.634	2.333	1.825	1.911	0.733	0.8	1.399	1.556	1.378
Fil (10^6/mL)	0.005	0.08	0.014	0.022	0.011	0.045	0.05	0.022	0.056	0.047
