# Supplementary material for: Ultra-low extracorporeal volume microfluidic leukapheresis is safe and effective in a rat model
Source: Nat Commun. 2025 Feb 24;16:1930. doi: 10.1038/s41467-025-57003-5 (PMC11850925; doi:10.1038/s41467-025-57003-5)
Supplement: Supplementary file 7 — Source Data [file 41467_2025_57003_MOESM7_ESM.zip › 7-Source Data/SI Fig 5/SI Fig 5a - Initial Cell Counts.xlsx]

## Sheet: Initial Cell Counts
	WBC (10^3/μL)								RBC (10^6/μL)								PLT (10^3/μL)								PMN (10^3/μL)								LYM (10^3/μL)								MON (10^3/μL)								EOS (10^3/μL)
CIF (C)	8.21	9.69	4.99	12.31	8.41	8.71	6.72	8.07	6.98	4.87	6.02	6.72	5.58	5.42	5.88	6.11	967	724	739	651	1058	746	864	689	1.6	1	0.57	1.54	0.84	1.01	1.01	1.95	6	8.31	4.16	9.73	7.07	7.26	5.29	5.69	0.38	0.27	0.17	0.77	0.31	0.35	0.32	0.3	0.15
Sham (S)	6.18	6.99	8.05	4.53	6.88	10.21	7.35	4.47	6.7	6.19	5.99	6.55	6.66	5.89	6.41	6.01	835	877	999	687	951	489	633	922	1.53	0.8	1.43	0.42	1.04	0.73	1.35	0.6	4.24	5.76	6.25	3.82	5.46	9.07	5.49	3.54	0.26	0.29	0.29	0.21	0.33	0.3	0.27	0.18	0.11
[truncated: 15 more columns]
