# Supplementary material for: Ultra-low extracorporeal volume microfluidic leukapheresis is safe and effective in a rat model
Source: Nat Commun. 2025 Feb 24;16:1930. doi: 10.1038/s41467-025-57003-5 (PMC11850925; doi:10.1038/s41467-025-57003-5)
Supplement: Supplementary file 7 — Source Data [file 41467_2025_57003_MOESM7_ESM.zip › 7-Source Data/SI Fig 5/SI Fig 5b - Total Given vs Final Cell%.xlsx]

## Sheet: Total Given vs Final Cell%
Total Given (mL/kg)	CIF WBC (%)	Sham WBC (%)	CIF RBC (%)	Sham RBC (%)	CIF PLT (%)	Sham PLT (%)
14.77	47.3812		73.2092		90
7.28	68		88		100
13.87	54		80		98
5.02	54		84		100
7.66	52		71		79
5.63	54.4202		90.0369		122
13.15	63.6905		80.9524		93
20.88	42.1314		77.9051		90
2.96		92		81		88
3.66		107		83		93
0		97		87		87
0.62		83.6645		87.9389		103.93
2.51		129.361		91.7417		92.9825
3.92		79.8237		84.7199		105.93
3.29		119.456		90.0156		131.754
3.03		82.9978		88.8519		96.2039
