# Supplementary material for: Ultra-low extracorporeal volume microfluidic leukapheresis is safe and effective in a rat model
Source: Nat Commun. 2025 Feb 24;16:1930. doi: 10.1038/s41467-025-57003-5 (PMC11850925; doi:10.1038/s41467-025-57003-5)
Supplement: Supplementary file 7 — Source Data [file 41467_2025_57003_MOESM7_ESM.zip › 7-Source Data/SI Fig 5/SI Fig 5b - Total Removed vs Final Cell%.xlsx]

## Sheet: SI Fig 5b - Total Removed vs Fi
Total Removed (mL/kg)	CIF WBC (%)	Sham WBC (%)	CIF RBC (%)	Sham RBC (%)	CIF PLT (%)	Sham PLT (%)
12.0232	47.3812		73		90
14.0658	68		88		100
16.2066	54		80		98
9.54251	54		84		100
14.283	52		71		79
15.0037	54.4202		90		122
9.83836	63.6905		81		93
15.4158	42.1314		78		90
5.01842		92		81		88
4.33502		107		83		93
5.70514		97		87		87
5.10628		83.6645		88		104
3.42846		129.361		92		93
5.31853		79.8237		85		106
2.9616		119.456		90		132
4.0177		82.9978		89		96
