# Supplementary material for: Ultra-low extracorporeal volume microfluidic leukapheresis is safe and effective in a rat model
Source: Nat Commun. 2025 Feb 24;16:1930. doi: 10.1038/s41467-025-57003-5 (PMC11850925; doi:10.1038/s41467-025-57003-5)
Supplement: Supplementary file 7 — Source Data [file 41467_2025_57003_MOESM7_ESM.zip › 7-Source Data/SI Fig 5/SI Fig 5d - SubType Concentration Ratios.xlsx]

## Sheet: SubType Concentration Ratios
Time (min)	PMN								LYM								MON								EOS								BAS
30	9.564	10.4265	7.74	13.59	12.72	13.9635	12.0872	21.013	4.1335	4.30677	4.04	5.12	5.12	4.26443	5.94795	8.51962	9.96	9.61194	10.4	13.97	16.16	14	13.6508	24.4186	14.8931	13.1579	11.27	18.12	13.6	20	20	13.2121	9.00923	14	4	12.38	16.67	15.25	17.6	26.5714
60	6.35	6.59722	13.39	15.42	13.49	14.0894	20.9076	22.2783	4.3198	3.06515	5.72	6.97	5.25	4.7794	8.10657	10.5665	9.73	5.81333	9.76	16.38	14.13	14.8814	15.575	16.8696	4.06413	8.11111	16.8	21.27	16.71	16.8	10.6667	17.8095	8.14464	6	12	15.23	16.86	14.5714	22.8571	28.4444
90	17.3	16.2923	14.5	14.65	10.34	7.29282	20.2248	21.6116	5.8509	7.25922	5.11	6.3	5.77	5.19291	7.7535	10.5159	15.76	12.8571	12.26	14.95	9.18	11.1507	23.6226	25.4872	22.0803	9.33333	47.33	23.83	7.67	5.71429	20.4	25.1667	15.2955	18.33	9.43	23.89	16	21.6667	24.25	26.5
120	17.59	14.9851	11.57	13.39	15.11	12.0394	19.6928	24.1107	6.1812	6.90458	5.12	5.55	5.73	5.18527	5.56721	8.36923	14.26	14.75	10.11	10.87	13.7	17.5745	14.8571	16.0408	14.1004	22.8571	15	17.36	8.35	10.5	5.5	34	23.2798	25.11	12.8	18.24	29.25	47	18.6667	23.6667
150	17.07	18.8801	14.03	10.85	13.01	13.6641	20.4877	25.3856	7.2624	8.29426	6.68	4.59	5.21	5.12877	9.361	10.5016	19.35	18.125	18.88	10.4	8.49	12.0625	17.7544	28.5926	17.0824	21.3333	16.67	17.25	18.33	18	41	61	21.6182	21.67	23.33	12.63	21.6	26.5	31.7143	25.6
180	16.1	18.6323	14.05	14	2.95	14.2426	19.23	23.9749	7.8193	8.29247	7.73	5.91	1.66	5.13496	6.93269	7.11828	12.18	14.1282	13.67	11.89	2.56	12.5075	16.3333	18.4375	10.547	16.8	30	24	4.5	25.3333	12	74	10.361	16.8	24.5	20.18	2.25	21.2	21.6667	21.3333
