# Supplementary material for: Ultra-low extracorporeal volume microfluidic leukapheresis is safe and effective in a rat model
Source: Nat Commun. 2025 Feb 24;16:1930. doi: 10.1038/s41467-025-57003-5 (PMC11850925; doi:10.1038/s41467-025-57003-5)
Supplement: Supplementary file 7 — Source Data [file 41467_2025_57003_MOESM7_ESM.zip › 7-Source Data/SI Table 2/Evaluating relationships between CBC, Fluids, Group and Wt.xlsx]

## Sheet: Data for SI Table 2
Group (1=CIF)	Final WBC %	Final RBC %	Final Plt %	Fluid Given (mL/kg)	Fluid Removed (mL/kg)	Wt (g)	Sex (1=Female)
1	47	73	90	14.77	12.0232	413	0
1	68	88	100	7.28	14.0658	388	0
1	54	80	98	13.87	16.2066	310	1
1	54	84	100	5.02	9.54251	498	0
1	52	71	79	7.66	14.283	325	0
1	54	90	122	5.63	15.0037	302	1
1	64	81	93	13.15	9.83836	464	0
1	42	78	90	20.88	15.4158	298	1
0	92	81	88	2.96	5.01842	338	1
0	107	83	93	3.66	4.33502	328	0
0	97	87	87	0	5.70514	333	0
0	84	88	104	0.62	5.10628	324	1
0	129	92	93	2.51	3.42846	439	0
0	80	85	106	3.92	5.31853	355	1
0	119	90	132	3.29	2.9616	486	0
0	83	89	96	3.03	4.0177	330	1
